# Supplementary material for: Oxido[2-{(E)-[((1E)-{(E)-2-[1-(2-oxido­phen­yl)ethyl­idene]hydrazin-1-yl­idene}(prop-2-en-1-ylsulfan­yl)meth­yl)­imino]­meth­yl}phenolato]vanadium(IV)
Source: Acta Crystallogr Sect E Struct Rep Online. 2012 Jul 7;68(Pt 8):m1033–4. doi: 10.1107/S1600536812029819 (PMC3414106; doi:10.1107/S1600536812029819)
Supplement: Supplementary file 1 [file e-68-m1033-sup1.cif]

##############################################################################
#                                                                            #
# This CIF contains the data in a paper accepted for publication in          #
# Acta Crystallographica Section E. It conforms to the requirements of       #
# Notes for Authors for Acta Crystallographica Section E, and has been       #
# peer reviewed under the auspices of the IUCr Commission on Journals.       #
#                                                                            #
# Full details of the Crystallographic Information File format               #
# are given in the paper "The Crystallographic Information File (CIF):       #
# a New Standard Archive File for Crystallography" by S. R. Hall, F. H.      #
# Allen and I. D. Brown [Acta Cryst. (1991), A47, 655-685].                  #
#                                                                            #
# The current version of the core CIF dictionary is obtainable from          #
# ftp://ftp.iucr.org/pub/cif_core.dic.                                       #
#                                                                            #
# Software is freely available for graphical display of the structure(s)     #
# in this CIF. For information consult the CIF software page                 #
# http://www.iucr.org/resources/cif/software.                                #
#                                                                            #
# This file may be used for bona fide research purposes within the           #
# scientific community so long as proper attribution is given to the journal # 
# article from which it was obtained.                                        #
#                                                                            #
##############################################################################
data_global
_audit_creation_method     SHELXL-97
_journal_date_recd_electronic     2012-06-25
_journal_date_accepted     2012-06-29
_journal_name_full     'Acta Crystallographica, Section E'
_journal_year     2012
_journal_volume     68
_journal_issue      8
_journal_page_first     m1033
_journal_page_last     m1034
_journal_paper_category     QM
_journal_paper_doi     10.1107/S1600536812029819
_journal_coeditor_code     HB6874
_publ_contact_author_name     ' Edward RT Tiekink '
_publ_contact_author_address
;
Department of Chemistry, University of Malaya,
50603 Kuala Lumpur, Malaysia
;
_publ_contact_author_email
;
edward.tiekink@gmail.com
;
_publ_contact_author_fax     ' +60 3 7967 4193 '
_publ_contact_author_phone     ' +60 3 7967 6775 '
_publ_section_title
;\
Oxido[2-{(<i>E</i>)-[((1<i>E</i>)-{(<i>E</i>)-2-[1-(2-oxidophenyl)ethylidene]\
hydrazin-1-ylidene}(prop-2-en-1-ylsulfanyl)methyl)imino]methyl}phenolato]\
vanadium(IV)
;
loop_
    _publ_author_name
    _publ_author_footnote
    _publ_author_address
    'Reza Takjoo'
;
Additional correspondence author, e-mail: r.takjoo@um.ac.ir.
;
;
Department of Chemistry, School of Sciences,
Ferdowsi University of Mashhad, 91775-1436 Mashhad, Iran
;
    'Ng, Seik Weng' .
;
Department of Chemistry, University of Malaya,
50603 Kuala Lumpur, Malaysia
Chemistry Department and Faculty of Science, King Abdulaziz University,
PO Box 80203 Jeddah, Saudi Arabia
;
    'Tiekink, Edward R. T.' .
;
Department of Chemistry, University of Malaya,
50603 Kuala Lumpur, Malaysia
;
data_I
_audit_creation_method     SHELXL-97
_chemical_name_systematic
;
Oxido[2-{(<i>E</i>)-[((1<i>E</i>)-{(<i>E</i>)-2-[1-(2-
oxidophenyl)ethylidene]hydrazin-1-ylidene}(prop-2-en-1-
ylsulfanyl)methyl)imino]methyl}phenolato]vanadium(IV)
;
_chemical_name_common     ?
_chemical_formula_moiety     'C19 H17 N3 O3 S V'
_chemical_formula_sum     'C19 H17 N3 O3 S V'
_chemical_formula_iupac     '[V (C19 H17 N3 O2 S) O]'
_chemical_formula_weight     418.36
_chemical_melting_point     ?
_symmetry_cell_setting     triclinic
_symmetry_space_group_name_H-M     'P -1'
_symmetry_space_group_name_Hall     '-P 1'
loop_
    _symmetry_equiv_pos_as_xyz
    'x, y, z'
    '-x, -y, -z'
_cell_length_a     7.1242(3)
_cell_length_b     9.5605(5)
_cell_length_c     14.2593(9)
_cell_angle_alpha     76.083(5)
_cell_angle_beta     75.577(4)
_cell_angle_gamma     74.821(4)
_cell_volume     891.68(8)
_cell_formula_units_Z     2
_cell_measurement_reflns_used     5214
_cell_measurement_theta_min     2.24
_cell_measurement_theta_max     27.50
_cell_measurement_temperature     100(2)
_exptl_crystal_description     plate
_exptl_crystal_colour     brown
_exptl_crystal_size_max     0.25
_exptl_crystal_size_mid     0.20
_exptl_crystal_size_min     0.05
_exptl_crystal_density_diffrn     1.558
_exptl_crystal_density_meas     ?
_exptl_crystal_density_method     'not measured'
_exptl_crystal_F_000     430
_exptl_absorpt_coefficient_mu     0.699
_exptl_absorpt_correction_type     multi-scan
_exptl_absorpt_process_details     '(CrysAlis PRO; Agilent, 2012)'
_exptl_absorpt_correction_T_min     0.8446
_exptl_absorpt_correction_T_max     0.9659
_diffrn_ambient_temperature     100(2)
_diffrn_radiation_type     MoK\a
_diffrn_radiation_wavelength     0.71073
_diffrn_radiation_source     'SuperNova (Mo) X-ray Source'
_diffrn_radiation_monochromator     Mirror
_diffrn_measurement_device_type
                  'Agilent SuperNova Dual diffractometer with an Atlas detector'
_diffrn_measurement_method     '\w scan'
_diffrn_detector_area_resol_mean     10.4041
_diffrn_reflns_number     12964
_diffrn_reflns_av_R_equivalents     0.0589
_diffrn_reflns_av_sigmaI/netI     0.0655
_diffrn_reflns_theta_min     2.46
_diffrn_reflns_theta_max     27.56
_diffrn_reflns_theta_full     27.56
_diffrn_measured_fraction_theta_max     0.999
_diffrn_measured_fraction_theta_full     0.999
_diffrn_reflns_limit_h_min     -9
_diffrn_reflns_limit_h_max     9
_diffrn_reflns_limit_k_min     -12
_diffrn_reflns_limit_k_max     12
_diffrn_reflns_limit_l_min     -10
_diffrn_reflns_limit_l_max     18
_diffrn_standards_number     0
_diffrn_standards_interval_count     0
_diffrn_standards_interval_time     0
_diffrn_standards_decay_%     0
_reflns_number_total     4134
_reflns_number_gt     3600
_reflns_threshold_expression     I>2\s(I)
_refine_ls_structure_factor_coef     Fsqd
_refine_ls_matrix_type     full
_refine_ls_R_factor_all     0.0859
_refine_ls_R_factor_gt     0.0756
_refine_ls_wR_factor_gt     0.1851
_refine_ls_wR_factor_ref     0.1906
_refine_ls_goodness_of_fit_ref     1.203
_refine_ls_restrained_S_all     1.205
_refine_ls_number_reflns     4134
_refine_ls_number_parameters     257
_refine_ls_number_restraints     3
_refine_ls_hydrogen_treatment     constr
_refine_ls_weighting_scheme     calc
_refine_ls_weighting_details
         'calc w=1/[\s^2^(Fo^2^)+(0.0327P)^2^+4.9139P] where P=(Fo^2^+2Fc^2^)/3'
_atom_sites_solution_hydrogens     geom
_atom_sites_solution_primary     direct
_atom_sites_solution_secondary     difmap
_refine_ls_shift/su_max     0.001
_refine_ls_shift/su_mean     0.001
_refine_diff_density_max     0.977
_refine_diff_density_min     -0.943
_refine_ls_extinction_method     none
_refine_ls_extinction_coef     ?
loop_
    _atom_type_symbol
    _atom_type_description
    _atom_type_scat_dispersion_real
    _atom_type_scat_dispersion_imag
    _atom_type_scat_source
    'C' 'C' 0.0033 0.0016
                         'International Tables Vol C Tables 4.2.6.8 and 6.1.1.4'
    'H' 'H' 0.0000 0.0000
                         'International Tables Vol C Tables 4.2.6.8 and 6.1.1.4'
    'N' 'N' 0.0061 0.0033
                         'International Tables Vol C Tables 4.2.6.8 and 6.1.1.4'
    'O' 'O' 0.0106 0.0060
                         'International Tables Vol C Tables 4.2.6.8 and 6.1.1.4'
    'S' 'S' 0.1246 0.1234
                         'International Tables Vol C Tables 4.2.6.8 and 6.1.1.4'
    'V' 'V' 0.3005 0.5294
                         'International Tables Vol C Tables 4.2.6.8 and 6.1.1.4'
_computing_data_collection     'CrysAlis PRO (Agilent, 2012)'
_computing_cell_refinement     'CrysAlis PRO (Agilent, 2012)'
_computing_data_reduction     'CrysAlis PRO (Agilent, 2012)'
_computing_structure_solution     'SHELXS97 (Sheldrick, 2008)'
_computing_structure_refinement     'SHELXL97 (Sheldrick, 2008)'
_computing_molecular_graphics
          'ORTEP-3 for Windows (Farrugia, 1997) and DIAMOND (Brandenburg, 2006)'
_computing_publication_material     'publCIF (Westrip, 2010)'
loop_
    _atom_site_type_symbol
    _atom_site_label
    _atom_site_fract_x
    _atom_site_fract_y
    _atom_site_fract_z
    _atom_site_U_iso_or_equiv
    _atom_site_adp_type
    _atom_site_calc_flag
    _atom_site_refinement_flags
    _atom_site_occupancy
    _atom_site_symmetry_multiplicity
    _atom_site_disorder_assembly
    _atom_site_disorder_group
    V V 0.59271(12) 0.40615(9) 0.74852(6) 0.0108(2) Uani d . 1 1 A .
    S S1 0.5616(2) 0.89878(15) 0.62531(10) 0.0157(4) Uani d PD 0.912(6) 1 A 1
    S S1' 0.327(2) 0.8438(13) 0.8527(9) 0.0157(4) Uani d PD 0.088 1 A 2
    O O1 0.4145(5) 0.2819(4) 0.8242(3) 0.0166(8) Uani d . 1 1 . .
    O O2 0.6408(5) 0.3075(4) 0.6378(2) 0.0140(7) Uani d . 1 1 . .
    O O3 0.7940(5) 0.3614(4) 0.7900(3) 0.0167(8) Uani d . 1 1 . .
    N N1 0.4155(6) 0.5647(5) 0.8257(3) 0.0124(8) Uani d . 1 1 . .
    N N2 0.4272(6) 0.7114(5) 0.7813(3) 0.0154(9) Uani d P 0.912(6) 1 A 1
    C C2' 0.4272(6) 0.7114(5) 0.7813(3) 0.0154(9) Uani d PD 0.088 1 A 2
    N N3 0.5986(6) 0.5990(4) 0.6468(3) 0.0115(8) Uani d . 1 1 . .
    C C1 0.3402(7) 0.2750(6) 0.9195(4) 0.0140(10) Uani d . 1 1 A .
    C C2 0.3019(7) 0.1387(6) 0.9754(4) 0.0177(10) Uani d . 1 1 . .
    H H2 0.3226 0.0583 0.9431 0.021 Uiso calc R 1 1 . .
    C C3 0.2350(8) 0.1199(6) 1.0760(4) 0.0211(11) Uani d . 1 1 . .
    H H3 0.2154 0.0259 1.1125 0.025 Uiso calc R 1 1 . .
    C C4 0.1959(8) 0.2380(6) 1.1248(4) 0.0214(11) Uani d . 1 1 . .
    H H4 0.1518 0.2242 1.1944 0.026 Uiso calc R 1 1 . .
    C C5 0.2215(8) 0.3730(6) 1.0718(4) 0.0190(11) Uani d . 1 1 A .
    H H5 0.1903 0.4533 1.1053 0.023 Uiso calc R 1 1 . .
    C C6 0.2933(7) 0.3981(6) 0.9681(4) 0.0135(9) Uani d . 1 1 . .
    C C7 0.3141(7) 0.5460(6) 0.9166(4) 0.0135(10) Uani d . 1 1 A .
    H H7' 0.2549 0.6281 0.9484 0.016 Uiso calc PR 0.088(6) 1 A 2
    C C8 0.2244(8) 0.6764(6) 0.9677(4) 0.0150(11) Uani d P 0.912(6) 1 A 1
    H H8A 0.1964 0.7662 0.9185 0.022 Uiso calc PR 0.912(6) 1 A 1
    H H8B 0.3178 0.6869 1.0044 0.022 Uiso calc PR 0.912(6) 1 A 1
    H H8C 0.1007 0.6606 1.0134 0.022 Uiso calc PR 0.912(6) 1 A 1
    C C8' 0.692(8) 0.768(3) 0.494(4) 0.0150(11) Uani d PD 0.088 1 A 2
    H H8'1 0.7762 0.7602 0.4289 0.022 Uiso calc PR 0.088(6) 1 A 2
    H H8'2 0.7520 0.8151 0.5296 0.022 Uiso calc PR 0.088(6) 1 A 2
    H H8'3 0.5603 0.8287 0.4859 0.022 Uiso calc PR 0.088(6) 1 A 2
    C C9 0.5221(7) 0.7251(5) 0.6912(3) 0.0120(9) Uani d PD 0.912(6) 1 A 1
    N N9' 0.5221(7) 0.7251(5) 0.6912(3) 0.0120(9) Uani d P 0.088 1 A 2
    C C10 0.4414(8) 1.0123(7) 0.7193(5) 0.0184(14) Uani d PD 0.912(6) 1 A 1
    H H10A 0.4666 0.9531 0.7839 0.022 Uiso calc PR 0.912(6) 1 A 1
    H H10B 0.5057 1.0973 0.7048 0.022 Uiso calc PR 0.912(6) 1 A 1
    C C10' 0.416(6) 0.976(8) 0.750(6) 0.0184(14) Uani d PD 0.088 1 A 2
    H H10C 0.4947 1.0327 0.7690 0.022 Uiso calc PR 0.088(6) 1 A 2
    H H10D 0.4957 0.9293 0.6942 0.022 Uiso calc PR 0.088(6) 1 A 2
    C C11 0.2238(9) 1.0701(6) 0.7285(4) 0.0242(12) Uani d D 1 1 . .
    H H11A 0.1568 1.1098 0.7859 0.029 Uiso calc PR 0.912(6) 1 A 1
    H H11B 0.1694 1.1442 0.7676 0.029 Uiso calc PR 0.088(6) 1 A 2
    C C12 0.1116(9) 1.0727(6) 0.6656(5) 0.0280(13) Uani d . 1 1 A .
    H H12A 0.1703 1.0345 0.6069 0.034 Uiso calc R 1 1 . .
    H H12B -0.0271 1.1127 0.6796 0.034 Uiso calc R 1 1 . .
    C C13 0.6711(7) 0.6139(5) 0.5524(4) 0.0136(10) Uani d D 1 1 A .
    H H13 0.6759 0.7106 0.5160 0.016 Uiso calc PR 0.912(6) 1 A 1
    C C14 0.7437(7) 0.4944(5) 0.5003(4) 0.0118(9) Uani d . 1 1 . .
    C C15 0.8298(7) 0.5277(6) 0.3988(4) 0.0158(10) Uani d . 1 1 A .
    H H15 0.8392 0.6265 0.3690 0.019 Uiso calc R 1 1 . .
    C C16 0.8992(7) 0.4200(6) 0.3431(4) 0.0180(11) Uani d . 1 1 . .
    H H16 0.9556 0.4439 0.2750 0.022 Uiso calc R 1 1 A .
    C C17 0.8867(8) 0.2734(6) 0.3873(4) 0.0179(10) Uani d . 1 1 A .
    H H17 0.9370 0.1981 0.3490 0.022 Uiso calc R 1 1 . .
    C C18 0.8023(7) 0.2380(5) 0.4854(4) 0.0153(10) Uani d . 1 1 . .
    H H18 0.7943 0.1385 0.5135 0.018 Uiso calc R 1 1 A .
    C C19 0.7272(7) 0.3461(5) 0.5455(3) 0.0111(9) Uani d . 1 1 A .
loop_
    _atom_site_aniso_label
    _atom_site_aniso_U_11
    _atom_site_aniso_U_22
    _atom_site_aniso_U_33
    _atom_site_aniso_U_12
    _atom_site_aniso_U_13
    _atom_site_aniso_U_23
    V 0.0126(4) 0.0112(4) 0.0079(4) -0.0034(3) 0.0006(3) -0.0024(3)
    S1 0.0217(7) 0.0092(7) 0.0142(7) -0.0046(5) 0.0007(5) -0.0018(5)
    S1' 0.0217(7) 0.0092(7) 0.0142(7) -0.0046(5) 0.0007(5) -0.0018(5)
    O1 0.0195(18) 0.0191(19) 0.0112(17) -0.0072(15) 0.0033(14) -0.0063(14)
    O2 0.0189(17) 0.0119(17) 0.0107(16) -0.0031(14) 0.0002(13) -0.0049(13)
    O3 0.0160(17) 0.0196(19) 0.0133(17) -0.0035(14) -0.0012(14) -0.0029(14)
    N1 0.0129(19) 0.014(2) 0.0101(19) -0.0028(15) -0.0001(15) -0.0034(16)
    N2 0.016(2) 0.014(2) 0.017(2) -0.0038(16) -0.0019(17) -0.0047(17)
    C2' 0.016(2) 0.014(2) 0.017(2) -0.0038(16) -0.0019(17) -0.0047(17)
    N3 0.0103(18) 0.0107(19) 0.013(2) -0.0019(15) -0.0013(15) -0.0035(15)
    C1 0.011(2) 0.021(3) 0.011(2) -0.0051(19) -0.0007(18) -0.0048(19)
    C2 0.017(2) 0.017(3) 0.018(3) -0.0044(19) 0.001(2) -0.004(2)
    C3 0.022(3) 0.017(3) 0.017(3) -0.004(2) 0.000(2) 0.004(2)
    C4 0.021(3) 0.027(3) 0.011(2) -0.002(2) 0.001(2) -0.002(2)
    C5 0.018(2) 0.026(3) 0.013(2) -0.006(2) 0.0000(19) -0.005(2)
    C6 0.009(2) 0.018(2) 0.012(2) -0.0015(18) -0.0004(17) -0.0027(19)
    C7 0.009(2) 0.018(3) 0.016(2) -0.0027(18) -0.0021(18) -0.0085(19)
    C8 0.013(2) 0.017(3) 0.015(3) -0.001(2) -0.001(2) -0.006(2)
    C8' 0.013(2) 0.017(3) 0.015(3) -0.001(2) -0.001(2) -0.006(2)
    C9 0.013(2) 0.011(2) 0.012(2) -0.0017(17) -0.0050(17) -0.0007(18)
    N9' 0.013(2) 0.011(2) 0.012(2) -0.0017(17) -0.0050(17) -0.0007(18)
    C10 0.025(3) 0.010(3) 0.022(4) 0.004(2) -0.011(2) -0.010(2)
    C10' 0.025(3) 0.010(3) 0.022(4) 0.004(2) -0.011(2) -0.010(2)
    C11 0.029(3) 0.018(3) 0.025(3) -0.005(2) -0.004(2) -0.004(2)
    C12 0.028(3) 0.019(3) 0.038(3) -0.002(2) -0.010(3) -0.007(3)
    C13 0.015(2) 0.012(2) 0.015(2) -0.0057(18) -0.0025(18) -0.0012(18)
    C14 0.011(2) 0.014(2) 0.011(2) -0.0030(18) -0.0015(17) -0.0029(18)
    C15 0.016(2) 0.015(2) 0.017(2) -0.0073(19) -0.0013(19) -0.0013(19)
    C16 0.017(2) 0.022(3) 0.013(2) -0.008(2) 0.0036(19) -0.002(2)
    C17 0.020(2) 0.019(3) 0.018(3) -0.006(2) -0.001(2) -0.009(2)
    C18 0.019(2) 0.011(2) 0.016(2) -0.0049(19) -0.0026(19) -0.0016(19)
    C19 0.011(2) 0.012(2) 0.010(2) -0.0028(17) -0.0029(17) -0.0008(18)
loop_
    _geom_bond_atom_site_label_1
    _geom_bond_atom_site_label_2
    _geom_bond_site_symmetry_2
    _geom_bond_distance
    _geom_bond_publ_flag
    V O1 . 1.918(4) y
    V O2 . 1.944(3) y
    V O3 . 1.603(4) y
    V N1 . 2.052(4) y
    V N3 . 2.057(4) y
    S1 C9 . 1.756(5) ?
    S1 C10 . 1.830(6) ?
    S1' C10' . 1.79(8) ?
    O1 C1 . 1.322(6) ?
    O2 C19 . 1.315(6) ?
    N1 C7 . 1.312(6) ?
    N1 N2 . 1.408(6) ?
    N2 C9 . 1.287(6) ?
    N3 C13 . 1.303(6) ?
    N3 C9 . 1.415(6) ?
    C1 C2 . 1.409(7) ?
    C1 C6 . 1.431(7) ?
    C2 C3 . 1.377(7) ?
    C2 H2 . 0.9500 ?
    C3 C4 . 1.398(8) ?
    C3 H3 . 0.9500 ?
    C4 C5 . 1.362(8) ?
    C4 H4 . 0.9500 ?
    C5 C6 . 1.422(7) ?
    C5 H5 . 0.9500 ?
    C6 C7 . 1.455(7) ?
    C7 C8 . 1.511(7) ?
    C7 H7' . 0.9500 ?
    C8 H8A . 0.9800 ?
    C8 H8B . 0.9800 ?
    C8 H8C . 0.9800 ?
    C8' C13 . 1.537(10) ?
    C8' H8'1 . 0.9800 ?
    C8' H8'2 . 0.9800 ?
    C8' H8'3 . 0.9800 ?
    C10 C11 . 1.487(8) ?
    C10 H10A . 0.9900 ?
    C10 H10B . 0.9900 ?
    C10' C11 . 1.486(12) ?
    C10' H10C . 0.9900 ?
    C10' H10D . 0.9900 ?
    C11 C12 . 1.334(9) ?
    C11 H11A . 0.9500 ?
    C11 H11B . 0.9500 ?
    C12 H12A . 0.9500 ?
    C12 H12B . 0.9500 ?
    C13 C14 . 1.425(7) ?
    C13 H13 . 0.9500 ?
    C14 C15 . 1.419(7) ?
    C14 C19 . 1.431(7) ?
    C15 C16 . 1.366(7) ?
    C15 H15 . 0.9500 ?
    C16 C17 . 1.408(7) ?
    C16 H16 . 0.9500 ?
    C17 C18 . 1.376(7) ?
    C17 H17 . 0.9500 ?
    C18 C19 . 1.413(7) ?
    C18 H18 . 0.9500 ?
loop_
    _geom_angle_atom_site_label_1
    _geom_angle_atom_site_label_2
    _geom_angle_atom_site_label_3
    _geom_angle_site_symmetry_1
    _geom_angle_site_symmetry_3
    _geom_angle
    _geom_angle_publ_flag
    O3 V O1 . . 110.16(18) ?
    O3 V O2 . . 107.10(17) ?
    O1 V O2 . . 90.22(15) ?
    O3 V N1 . . 103.86(17) ?
    O1 V N1 . . 86.06(16) ?
    O2 V N1 . . 148.15(16) ?
    O3 V N3 . . 107.66(18) ?
    O1 V N3 . . 141.15(16) ?
    O2 V N3 . . 87.00(15) ?
    N1 V N3 . . 76.59(16) ?
    C9 S1 C10 . . 100.6(3) ?
    C1 O1 V . . 124.2(3) ?
    C19 O2 V . . 129.5(3) ?
    C7 N1 N2 . . 115.5(4) ?
    C7 N1 V . . 128.0(4) ?
    N2 N1 V . . 115.8(3) ?
    C9 N2 N1 . . 113.3(4) ?
    C13 N3 C9 . . 120.1(4) ?
    C13 N3 V . . 127.7(3) ?
    C9 N3 V . . 112.1(3) ?
    O1 C1 C2 . . 117.6(5) ?
    O1 C1 C6 . . 123.8(5) ?
    C2 C1 C6 . . 118.6(4) ?
    C3 C2 C1 . . 121.3(5) ?
    C3 C2 H2 . . 119.4 ?
    C1 C2 H2 . . 119.4 ?
    C2 C3 C4 . . 120.5(5) ?
    C2 C3 H3 . . 119.7 ?
    C4 C3 H3 . . 119.7 ?
    C5 C4 C3 . . 119.4(5) ?
    C5 C4 H4 . . 120.3 ?
    C3 C4 H4 . . 120.3 ?
    C4 C5 C6 . . 122.5(5) ?
    C4 C5 H5 . . 118.8 ?
    C6 C5 H5 . . 118.8 ?
    C5 C6 C1 . . 117.6(5) ?
    C5 C6 C7 . . 119.1(5) ?
    C1 C6 C7 . . 123.3(4) ?
    N1 C7 C6 . . 119.3(4) ?
    N1 C7 C8 . . 120.2(5) ?
    C6 C7 C8 . . 120.5(4) ?
    N1 C7 H7' . . 120.4 ?
    C6 C7 H7' . . 120.4 ?
    C7 C8 H8A . . 109.5 ?
    C7 C8 H8B . . 109.5 ?
    C7 C8 H8C . . 109.5 ?
    C13 C8' H8'1 . . 109.5 ?
    C13 C8' H8'2 . . 109.5 ?
    H8'1 C8' H8'2 . . 109.5 ?
    C13 C8' H8'3 . . 109.5 ?
    H8'1 C8' H8'3 . . 109.5 ?
    H8'2 C8' H8'3 . . 109.5 ?
    N2 C9 N3 . . 119.7(4) ?
    N2 C9 S1 . . 119.9(4) ?
    N3 C9 S1 . . 120.4(3) ?
    C11 C10 S1 . . 116.3(4) ?
    C11 C10 H10A . . 108.2 ?
    S1 C10 H10A . . 108.2 ?
    C11 C10 H10B . . 108.2 ?
    S1 C10 H10B . . 108.2 ?
    H10A C10 H10B . . 107.4 ?
    C11 C10' S1' . . 100(4) ?
    C11 C10' H10C . . 111.8 ?
    S1' C10' H10C . . 111.8 ?
    C11 C10' H10D . . 111.8 ?
    S1' C10' H10D . . 111.8 ?
    H10C C10' H10D . . 109.5 ?
    C12 C11 C10' . . 134(3) ?
    C12 C11 C10 . . 127.7(6) ?
    C12 C11 H11A . . 116.2 ?
    C10' C11 H11A . . 106.3 ?
    C10 C11 H11A . . 116.2 ?
    C12 C11 H11B . . 113.1 ?
    C10' C11 H11B . . 113.1 ?
    C10 C11 H11B . . 114.7 ?
    C11 C12 H12A . . 120.0 ?
    C11 C12 H12B . . 120.0 ?
    H12A C12 H12B . . 120.0 ?
    N3 C13 C14 . . 124.2(5) ?
    N3 C13 C8' . . 118(2) ?
    C14 C13 C8' . . 117(2) ?
    N3 C13 H13 . . 117.9 ?
    C14 C13 H13 . . 117.9 ?
    C15 C14 C13 . . 117.4(4) ?
    C15 C14 C19 . . 119.8(4) ?
    C13 C14 C19 . . 122.8(4) ?
    C16 C15 C14 . . 121.0(5) ?
    C16 C15 H15 . . 119.5 ?
    C14 C15 H15 . . 119.5 ?
    C15 C16 C17 . . 119.5(5) ?
    C15 C16 H16 . . 120.3 ?
    C17 C16 H16 . . 120.3 ?
    C18 C17 C16 . . 120.8(5) ?
    C18 C17 H17 . . 119.6 ?
    C16 C17 H17 . . 119.6 ?
    C17 C18 C19 . . 121.6(5) ?
    C17 C18 H18 . . 119.2 ?
    C19 C18 H18 . . 119.2 ?
    O2 C19 C18 . . 119.1(4) ?
    O2 C19 C14 . . 123.5(4) ?
    C18 C19 C14 . . 117.3(4) ?
loop_
    _geom_torsion_atom_site_label_1
    _geom_torsion_atom_site_label_2
    _geom_torsion_atom_site_label_3
    _geom_torsion_atom_site_label_4
    _geom_torsion_site_symmetry_1
    _geom_torsion_site_symmetry_2
    _geom_torsion_site_symmetry_3
    _geom_torsion_site_symmetry_4
    _geom_torsion
    _geom_torsion_publ_flag
    O3 V O1 C1 . . . . 61.8(4) ?
    O2 V O1 C1 . . . . 170.2(4) ?
    N1 V O1 C1 . . . . -41.5(4) ?
    N3 V O1 C1 . . . . -104.4(4) ?
    O3 V O2 C19 . . . . -81.9(4) ?
    O1 V O2 C19 . . . . 166.9(4) ?
    N1 V O2 C19 . . . . 84.0(5) ?
    N3 V O2 C19 . . . . 25.6(4) ?
    O3 V N1 C7 . . . . -78.2(4) ?
    O1 V N1 C7 . . . . 31.6(4) ?
    O2 V N1 C7 . . . . 115.6(4) ?
    N3 V N1 C7 . . . . 176.6(4) ?
    O3 V N1 N2 . . . . 91.5(3) ?
    O1 V N1 N2 . . . . -158.6(3) ?
    O2 V N1 N2 . . . . -74.6(4) ?
    N3 V N1 N2 . . . . -13.7(3) ?
    C7 N1 N2 C9 . . . . -177.7(4) ?
    V N1 N2 C9 . . . . 11.2(5) ?
    O3 V N3 C13 . . . . 89.2(4) ?
    O1 V N3 C13 . . . . -104.4(4) ?
    O2 V N3 C13 . . . . -17.8(4) ?
    N1 V N3 C13 . . . . -170.3(4) ?
    O3 V N3 C9 . . . . -87.1(3) ?
    O1 V N3 C9 . . . . 79.3(4) ?
    O2 V N3 C9 . . . . 165.9(3) ?
    N1 V N3 C9 . . . . 13.4(3) ?
    V O1 C1 C2 . . . . -147.8(4) ?
    V O1 C1 C6 . . . . 33.5(7) ?
    O1 C1 C2 C3 . . . . 176.3(5) ?
    C6 C1 C2 C3 . . . . -4.9(8) ?
    C1 C2 C3 C4 . . . . 2.5(8) ?
    C2 C3 C4 C5 . . . . 1.0(8) ?
    C3 C4 C5 C6 . . . . -2.1(8) ?
    C4 C5 C6 C1 . . . . -0.3(8) ?
    C4 C5 C6 C7 . . . . 179.2(5) ?
    O1 C1 C6 C5 . . . . -177.6(5) ?
    C2 C1 C6 C5 . . . . 3.8(7) ?
    O1 C1 C6 C7 . . . . 2.9(8) ?
    C2 C1 C6 C7 . . . . -175.8(5) ?
    N2 N1 C7 C6 . . . . 179.6(4) ?
    V N1 C7 C6 . . . . -10.6(7) ?
    N2 N1 C7 C8 . . . . -1.8(7) ?
    V N1 C7 C8 . . . . 168.0(4) ?
    C5 C6 C7 N1 . . . . 166.6(5) ?
    C1 C6 C7 N1 . . . . -13.8(7) ?
    C5 C6 C7 C8 . . . . -11.9(7) ?
    C1 C6 C7 C8 . . . . 167.6(5) ?
    N1 N2 C9 N3 . . . . 1.1(6) ?
    N1 N2 C9 S1 . . . . -177.2(3) ?
    C13 N3 C9 N2 . . . . 170.8(5) ?
    V N3 C9 N2 . . . . -12.6(6) ?
    C13 N3 C9 S1 . . . . -10.9(6) ?
    V N3 C9 S1 . . . . 165.7(2) ?
    C10 S1 C9 N2 . . . . 0.4(5) ?
    C10 S1 C9 N3 . . . . -177.8(4) ?
    C9 S1 C10 C11 . . . . -85.2(5) ?
    S1' C10' C11 C12 . . . . -95(4) ?
    S1' C10' C11 C10 . . . . -176(13) ?
    S1 C10 C11 C12 . . . . -13.5(9) ?
    S1 C10 C11 C10' . . . . 102(10) ?
    C9 N3 C13 C14 . . . . -177.3(4) ?
    V N3 C13 C14 . . . . 6.7(7) ?
    C9 N3 C13 C8' . . . . 7(2) ?
    V N3 C13 C8' . . . . -170(2) ?
    N3 C13 C14 C15 . . . . -176.0(5) ?
    C8' C13 C14 C15 . . . . 0(2) ?
    N3 C13 C14 C19 . . . . 6.0(8) ?
    C8' C13 C14 C19 . . . . -178(2) ?
    C13 C14 C15 C16 . . . . -178.7(5) ?
    C19 C14 C15 C16 . . . . -0.6(7) ?
    C14 C15 C16 C17 . . . . -0.5(8) ?
    C15 C16 C17 C18 . . . . 1.1(8) ?
    C16 C17 C18 C19 . . . . -0.6(8) ?
    V O2 C19 C18 . . . . 160.0(3) ?
    V O2 C19 C14 . . . . -22.4(7) ?
    C17 C18 C19 O2 . . . . 177.3(5) ?
    C17 C18 C19 C14 . . . . -0.4(7) ?
    C15 C14 C19 O2 . . . . -176.6(4) ?
    C13 C14 C19 O2 . . . . 1.4(7) ?
    C15 C14 C19 C18 . . . . 1.1(7) ?
    C13 C14 C19 C18 . . . . 179.0(5) ?
loop_
    _geom_hbond_atom_site_label_D
    _geom_hbond_atom_site_label_H
    _geom_hbond_atom_site_label_A
    _geom_hbond_site_symmetry_A
    _geom_hbond_distance_DH
    _geom_hbond_distance_HA
    _geom_hbond_distance_DA
    _geom_hbond_angle_DHA
    C10 H10B O2 1_565 0.99 2.35 3.322(7) 168
    C8 H8C Cg1 2_567 0.98 2.66 3.347(6) 128
