# Supplementary material for: Oxido[2-{(E)-[((1E)-{(E)-2-[1-(2-oxido­phen­yl)ethyl­idene]hydrazin-1-yl­idene}(prop-2-en-1-ylsulfan­yl)meth­yl)­imino]­meth­yl}phenolato]vanadium(IV)
Source: Acta Crystallogr Sect E Struct Rep Online. 2012 Jul 7;68(Pt 8):m1033–4. doi: 10.1107/S1600536812029819 (PMC3414106; doi:10.1107/S1600536812029819)
Supplement: Supplementary file 2 [file e-68-m1033-Isup2.hkl]

# 
# h,k,l, Fc-squared, Fo-squared, sigma(Fo-squared) and status flag 
# 
data_I
_shelx_title '  P-1  28.1(4)% twin' 
_shelx_refln_list_code          4 
_shelx_F_calc_maximum      184.32 
_exptl_crystal_F_000       430.00 
_reflns_d_resolution_high  0.7681 
 
loop_ 
 _symmetry_equiv_pos_as_xyz 
 'x, y, z' 
 '-x, -y, -z' 
 
_cell_length_a     7.1242 
_cell_length_b     9.5605 
_cell_length_c    14.2593 
_cell_angle_alpha  76.083 
_cell_angle_beta   75.577 
_cell_angle_gamma  74.821 
 
_shelx_F_squared_multiplier     1.000 
 
loop_ 
 _refln_index_h 
 _refln_index_k 
 _refln_index_l 
 _refln_F_squared_calc 
 _refln_F_squared_meas 
 _refln_F_squared_sigma 
 _refln_observed_status 
   1   0   0     8482.64     8243.66     43.50 o 
   2   0   0     1189.91     1238.01     14.43 o 
   3   0   0      111.22      125.94      6.25 o 
   4   0   0      322.70      297.71      7.49 o 
   5   0   0      995.20      890.49     22.66 o 
   6   0   0      777.33      736.99     21.00 o 
   7   0   0      158.63      155.58     13.71 o 
   8   0   0      154.64      127.52     20.45 o 
  -8   1   0       41.88       65.15     15.08 o 
  -7   1   0      119.61      121.60     12.22 o 
  -6   1   0        0.28        1.37      2.14 o 
  -5   1   0      149.43      115.40     10.58 o 
  -4   1   0      428.37      386.87      9.51 o 
  -3   1   0      743.23      752.62     11.05 o 
  -2   1   0      190.84      190.55      5.13 o 
  -1   1   0      424.16      403.20      6.60 o 
   1   1   0      578.06      564.50     12.02 o 
   2   1   0      952.62     1161.10    132.18 o 
   3   1   0       89.85       99.42      5.24 o 
   4   1   0      287.99      326.25     13.87 o 
   5   1   0      376.14      353.73     12.04 o 
   6   1   0      382.12      366.82     13.57 o 
   7   1   0      259.61      283.87     18.80 o 
   8   1   0       32.09       -0.62      4.57 o 
  -8   2   0       11.26        6.02     12.23 o 
  -7   2   0        0.08        2.55      2.49 o 
  -6   2   0      155.91      151.64     11.22 o 
  -5   2   0      384.28      370.67     19.71 o 
  -4   2   0      941.53      888.76     27.10 o 
  -3   2   0      800.44      793.78     13.20 o 
  -2   2   0      192.84      219.21      5.94 o 
  -1   2   0     2855.65     2907.52     27.70 o 
   0   2   0        0.67       27.55     18.26 o 
   1   2   0     3956.27     3838.30     74.66 o 
   2   2   0      752.45      666.93     12.15 o 
   3   2   0      837.07      780.74     17.27 o 
   4   2   0      791.89      814.48     20.36 o 
   5   2   0      349.37      371.88     13.34 o 
   6   2   0      125.06      112.44      9.03 o 
   7   2   0      681.70      683.25     26.41 o 
   8   2   0       47.74       52.55     16.50 o 
  -8   3   0       34.23       35.20     10.20 o 
  -7   3   0       60.14       58.38     10.36 o 
  -6   3   0      182.33      238.45     15.40 o 
  -5   3   0      129.35      106.30      6.20 o 
  -4   3   0        5.38        4.42      1.57 o 
  -3   3   0      308.54      302.84      9.10 o 
  -2   3   0      674.37      588.15     16.38 o 
  -1   3   0       57.85       57.58      5.16 o 
   0   3   0     1530.89     1534.00     26.59 o 
   1   3   0     1523.71     1588.81     25.62 o 
   2   3   0      493.99      426.10     12.53 o 
   3   3   0      730.53      641.34     22.75 o 
   4   3   0      137.46      341.30     20.00 o 
   5   3   0       56.89       43.05      5.83 o 
   6   3   0       10.92        6.77      2.30 o 
   7   3   0      211.64      196.74     13.24 o 
   8   3   0      208.73      204.59     27.03 o 
  -7   4   0      128.66      130.01     15.55 o 
  -6   4   0      125.90      140.04     15.64 o 
  -5   4   0        0.15        1.94      1.30 o 
  -4   4   0      398.62      447.99     16.55 o 
  -3   4   0      320.70      356.03     11.14 o 
  -2   4   0      157.69      171.32      8.25 o 
  -1   4   0      748.54      716.96     20.89 o 
   0   4   0      991.16      930.19     21.13 o 
   1   4   0       79.51       82.06      6.44 o 
   2   4   0      604.69      669.22     16.33 o 
   3   4   0     2094.27     2095.63     32.28 o 
   4   4   0      321.48      275.03      8.77 o 
   5   4   0      544.10      551.51     26.56 o 
   6   4   0      826.52      902.45     32.42 o 
   7   4   0        5.39       23.49      5.75 o 
   8   4   0        0.14        3.20      4.86 o 
  -7   5   0       41.38       36.73     12.07 o 
  -6   5   0      121.45      151.00     34.31 o 
  -5   5   0       95.96       87.65     14.99 o 
  -4   5   0      259.10      247.80     13.46 o 
  -3   5   0        0.02        2.54      1.50 o 
  -2   5   0       94.86       83.18      6.94 o 
  -1   5   0       56.66       57.95      5.15 o 
   0   5   0       40.27       43.30      4.90 o 
   1   5   0       49.47       39.01      4.33 o 
   2   5   0       68.50       59.41      5.59 o 
   3   5   0      387.30      377.92     16.25 o 
   4   5   0      206.62      256.42     17.25 o 
   5   5   0      216.34      249.65     16.62 o 
   6   5   0      139.62      113.83     13.83 o 
   7   5   0        2.92       -0.18      2.60 o 
   8   5   0        7.19       21.45     10.65 o 
  -6   6   0      139.88      155.07     22.81 o 
  -5   6   0      355.08      328.16     31.13 o 
  -4   6   0      902.10     1230.37     49.73 o 
  -3   6   0      462.79      492.35     26.20 o 
  -2   6   0      268.63      283.10     34.35 o 
  -1   6   0      524.01      518.79     19.14 o 
   0   6   0     1801.93     1752.86     75.59 o 
   1   6   0      650.81      652.36     23.44 o 
   2   6   0      941.65      978.22     29.91 o 
   3   6   0      116.82       90.29      9.37 o 
   4   6   0       22.08       25.02      4.39 o 
   5   6   0       59.38       56.24      5.10 o 
   6   6   0      326.11      371.16     26.33 o 
   7   6   0       78.70       84.46     12.43 o 
   8   6   0      152.42      147.14     22.85 o 
  -6   7   0        0.33       47.67     13.36 o 
  -5   7   0       15.17        6.81     20.22 o 
  -4   7   0      440.98      440.29     46.05 o 
  -3   7   0      321.43      319.80     22.11 o 
  -2   7   0      900.23      808.07     27.19 o 
  -1   7   0     1485.86     1568.07     32.37 o 
   0   7   0      368.99      369.79     16.92 o 
   1   7   0      165.73      175.07     13.04 o 
   2   7   0       77.53       87.18      9.53 o 
   3   7   0       27.35       21.18      4.14 o 
   4   7   0      198.29      180.80     12.82 o 
   5   7   0       90.40       68.00      6.66 o 
   6   7   0      251.76      184.97     18.79 o 
   7   7   0      376.26      356.51     33.65 o 
   8   7   0      150.81      147.33     22.49 o 
  -5   8   0        2.56       10.21      7.45 o 
  -4   8   0      606.61      631.61     53.16 o 
  -3   8   0      838.57      805.16     38.01 o 
  -2   8   0        6.24        0.16      2.62 o 
  -1   8   0       27.13       20.41      4.27 o 
   0   8   0      122.36      105.15      9.74 o 
   1   8   0        0.72        0.17      1.73 o 
   2   8   0      246.46      244.96     17.31 o 
   3   8   0      535.43      527.82     27.62 o 
   4   8   0      120.16      126.15     12.09 o 
   5   8   0       61.24       49.28      7.29 o 
   6   8   0        1.42        0.50      5.16 o 
   7   8   0       88.44       92.39     17.95 o 
  -4   9   0       11.23        7.33      5.72 o 
  -3   9   0       11.52        6.74      4.81 o 
  -2   9   0       90.84       83.23     12.71 o 
  -1   9   0       96.69      105.21     18.44 o 
   0   9   0      110.94      116.99     10.79 o 
   1   9   0        0.74       -3.47      4.48 o 
   2   9   0       92.54       96.84     11.51 o 
   3   9   0      398.86      376.49     23.41 o 
   4   9   0      216.33      198.00     15.50 o 
   5   9   0      248.04      316.63     23.01 o 
   6   9   0       16.90       21.84      7.73 o 
   7   9   0       34.05       56.77     14.89 o 
  -3  10   0        9.56        2.33      6.62 o 
  -2  10   0      349.47      343.29     27.72 o 
  -1  10   0     1005.88      933.81     54.80 o 
   0  10   0      450.10      478.46     38.77 o 
   1  10   0      200.86      200.74     16.12 o 
   2  10   0      150.43      200.32     19.28 o 
   3  10   0      115.40       99.16     12.56 o 
   4  10   0      298.63      302.16     20.56 o 
   5  10   0      127.96      119.04     16.09 o 
   6  10   0      173.42      169.09     20.46 o 
  -1  11   0       78.72       84.50     17.50 o 
   0  11   0        9.51       10.37      4.69 o 
   1  11   0      155.06      166.38     24.13 o 
   2  11   0      122.67      149.76     22.47 o 
   3  11   0       96.06       98.34     13.20 o 
   4  11   0      117.94      118.69     14.21 o 
   5  11   0      179.63      247.91     24.66 o 
   1  12   0       11.10       24.78      9.78 o 
   2  12   0      300.33      289.70     33.94 o 
  -4 -11   1        9.06        8.53      4.89 o 
  -3 -11   1       64.49       45.44      9.15 o 
  -2 -11   1       61.15      209.55     87.67 o 
  -1 -11   1       46.47       60.63     14.57 o 
   0 -11   1        1.17        2.37     12.18 o 
   1 -11   1       44.98       48.87     13.57 o 
  -6 -10   1       10.50       14.99      6.82 o 
  -5 -10   1       38.17       44.58     10.53 o 
  -4 -10   1       30.68       39.47      7.53 o 
  -3 -10   1      197.84      215.51     19.22 o 
  -2 -10   1     1021.64      978.70     53.26 o 
  -1 -10   1      535.31      535.44     28.05 o 
   0 -10   1       95.02       90.91     21.56 o 
   1 -10   1      115.57      191.31     26.59 o 
   2 -10   1      115.47       99.94     14.77 o 
   3 -10   1      393.08      365.47     29.38 o 
  -7  -9   1        0.26       -1.14      8.94 o 
  -6  -9   1       47.31       83.18     15.79 o 
  -5  -9   1      111.21      151.14     13.79 o 
  -4  -9   1        0.20        2.87      2.77 o 
  -3  -9   1       35.10       15.36      4.35 o 
  -2  -9   1        1.63        3.18      3.08 o 
  -1  -9   1       18.50       33.77      6.90 o 
   0  -9   1      132.59      123.85     12.22 o 
   1  -9   1       29.95       29.04     10.12 o 
   2  -9   1      142.20      116.58     15.28 o 
   3  -9   1       48.61       48.82     10.10 o 
   4  -9   1      131.16      133.82     44.73 o 
  -7  -8   1      378.45      408.23     31.21 o 
  -6  -8   1      471.51      468.68     31.70 o 
  -5  -8   1       94.82      110.16     10.95 o 
  -4  -8   1        1.50        6.62      2.98 o 
  -3  -8   1      170.29      399.78     23.68 o 
  -2  -8   1       49.85       58.52      8.80 o 
  -1  -8   1      845.81      823.46     31.44 o 
   0  -8   1      281.35      281.31     17.22 o 
   1  -8   1      406.87      417.43     26.81 o 
   2  -8   1      214.98      228.53     13.55 o 
   3  -8   1       22.97        9.59      3.74 o 
   4  -8   1      118.18      126.06     15.47 o 
   5  -8   1      308.76      338.65     49.18 o 
  -8  -7   1        3.28       -3.10      5.19 o 
  -7  -7   1       60.49       52.80     11.64 o 
  -6  -7   1        2.97       20.92     12.79 o 
  -5  -7   1       72.04       97.38      9.52 o 
  -4  -7   1        1.29       22.55      5.22 o 
  -3  -7   1        0.57        1.64      2.45 o 
  -2  -7   1       42.92       76.75      9.33 o 
  -1  -7   1       46.87       47.24      7.23 o 
   0  -7   1      333.09      302.15     17.19 o 
   1  -7   1      197.11      223.12     13.68 o 
   2  -7   1      307.40      294.99     15.13 o 
   3  -7   1      642.89      590.17     30.25 o 
   4  -7   1       23.60       55.02     10.26 o 
   5  -7   1       74.96       68.41     14.97 o 
   6  -7   1      166.74      160.55     24.33 o 
  -8  -6   1      211.41      187.47     25.86 o 
  -7  -6   1      174.80      186.53     15.99 o 
  -6  -6   1      122.77      137.42     16.01 o 
  -5  -6   1      345.64      340.25     13.16 o 
  -4  -6   1      537.91      532.05     20.74 o 
  -3  -6   1      315.56      316.00     14.42 o 
  -2  -6   1      670.36      621.27     30.83 o 
  -1  -6   1       49.75       75.24     16.26 o 
   0  -6   1      190.19      204.92     14.43 o 
   1  -6   1      181.11      186.88     10.81 o 
   2  -6   1      372.43      328.48     20.10 o 
   3  -6   1      471.29      500.77     25.78 o 
   4  -6   1      927.11      882.03     29.25 o 
   5  -6   1      157.29      141.73     20.64 o 
   6  -6   1       24.01       23.54      9.26 o 
  -8  -5   1      317.68      307.20     32.70 o 
  -7  -5   1       75.27       87.51     10.63 o 
  -6  -5   1       22.22       25.58      6.54 o 
  -5  -5   1        9.31       55.70     59.30 o 
  -4  -5   1       22.15       24.89      3.20 o 
  -3  -5   1        9.64       13.44      9.24 o 
  -2  -5   1      327.23      402.78     23.32 o 
  -1  -5   1      420.44      418.27     34.07 o 
   0  -5   1      256.32      721.27     54.88 o 
   1  -5   1      534.31      584.27     31.96 o 
   2  -5   1      365.50      393.36     20.96 o 
   3  -5   1      294.09      291.46     13.56 o 
   4  -5   1      136.46      140.53      9.45 o 
   5  -5   1       14.70       11.87      7.77 o 
   6  -5   1       27.46        8.24      5.89 o 
   7  -5   1      231.09      264.01     29.57 o 
  -8  -4   1      399.66      387.07     36.35 o 
  -7  -4   1      479.40      531.44     22.15 o 
  -6  -4   1      228.56      186.81     13.79 o 
  -5  -4   1       88.36      107.35     12.85 o 
  -4  -4   1       75.60       71.54      5.55 o 
  -3  -4   1      933.91      924.47     29.81 o 
  -2  -4   1     7699.59     8229.75    193.93 o 
  -1  -4   1     5053.51     4914.15     68.45 o 
   0  -4   1      168.78      229.60     11.56 o 
   1  -4   1        0.09        4.02      1.98 o 
   2  -4   1       48.10       43.48      4.48 o 
   3  -4   1      752.52      745.16     19.41 o 
   4  -4   1      744.48      729.95     27.05 o 
   5  -4   1      101.75       78.59      6.35 o 
   6  -4   1        2.35        3.47      2.69 o 
   7  -4   1       28.37       30.08      9.11 o 
  -8  -3   1      119.00      158.02     32.25 o 
  -7  -3   1       15.06       18.42      4.52 o 
  -6  -3   1       78.67       72.96      7.38 o 
  -5  -3   1      208.47      202.68     12.73 o 
  -4  -3   1        0.67        7.24      1.98 o 
  -3  -3   1      250.64      223.45      9.21 o 
  -2  -3   1      121.62      115.24      6.74 o 
  -1  -3   1     1111.15     1101.95     30.62 o 
   0  -3   1      388.99      365.94     14.98 o 
   1  -3   1      697.46      764.73     21.03 o 
   2  -3   1      219.54      230.71      8.59 o 
   3  -3   1      237.78      255.60      8.82 o 
   4  -3   1      263.15      265.92     10.20 o 
   5  -3   1      143.74      122.98      7.20 o 
   6  -3   1       65.21      149.67     16.05 o 
   7  -3   1       85.65       87.71      9.87 o 
   8  -3   1        1.78       37.15     12.05 o 
  -8  -2   1       14.05       18.82     10.84 o 
  -7  -2   1       15.88       17.74      4.00 o 
  -6  -2   1      440.95      495.86     21.81 o 
  -5  -2   1      748.17      824.43     27.08 o 
  -4  -2   1      305.15      285.21     11.14 o 
  -3  -2   1     1465.84     1378.68     24.68 o 
  -2  -2   1      322.13      330.45      8.84 o 
  -1  -2   1     2188.28     2022.56     35.52 o 
   0  -2   1      104.01      127.10      7.80 o 
   1  -2   1      351.98      321.83      9.84 o 
   2  -2   1      714.11      685.76     12.57 o 
   3  -2   1      315.03      338.95     10.20 o 
   4  -2   1        1.29        0.86      1.00 o 
   5  -2   1       21.35       27.95      9.56 o 
   6  -2   1        2.45        3.07      1.87 o 
   7  -2   1      229.48      243.74     15.39 o 
   8  -2   1      144.85      171.82     27.80 o 
  -8  -1   1      171.48      170.75     32.23 o 
  -7  -1   1      101.67       99.68     10.63 o 
  -6  -1   1       89.48       84.08      7.46 o 
  -5  -1   1      112.03       79.82      6.66 o 
  -4  -1   1      180.43      160.83      8.54 o 
  -3  -1   1     1215.80     1358.45     98.48 o 
  -2  -1   1       63.36      190.77     62.00 o 
  -1  -1   1     1552.88     1469.31     20.29 o 
   0  -1   1        0.51        3.05      1.84 o 
   1  -1   1     5137.67     5301.95     30.69 o 
   2  -1   1      222.96      186.53      4.84 o 
   3  -1   1      184.72      264.63      8.75 o 
   4  -1   1       51.12       47.07      3.55 o 
   5  -1   1      414.67      407.84     13.43 o 
   6  -1   1      375.67      381.72     17.83 o 
   7  -1   1      289.40      297.10     15.92 o 
   8  -1   1       83.36      144.94     22.74 o 
  -8   0   1        5.18       29.65      9.42 o 
  -7   0   1       92.18      110.30     17.93 o 
  -6   0   1      311.40      292.71     10.83 o 
  -5   0   1      104.90      120.72      6.75 o 
  -4   0   1      139.30      189.74     16.57 o 
  -3   0   1      306.58      269.13      8.03 o 
  -2   0   1     3961.39     3682.71     31.69 o 
  -1   0   1       51.70       62.70      3.12 o 
   1   0   1       99.67      107.12      4.62 o 
   2   0   1       45.14       36.14      2.73 o 
   3   0   1       73.56       96.58      4.64 o 
   4   0   1     1251.40     1299.67     20.19 o 
   5   0   1      433.15      506.26     34.09 o 
   6   0   1       91.60      125.62     17.19 o 
   7   0   1        0.31       -1.70      2.91 o 
   8   0   1      104.35      117.45     19.23 o 
  -8   1   1       19.65       25.27     11.02 o 
  -7   1   1       25.57        5.02     11.14 o 
  -6   1   1       62.45       51.52      3.66 o 
  -5   1   1       10.00        6.19      1.21 o 
  -4   1   1       45.93       46.41      3.19 o 
  -3   1   1        1.64      143.66     48.07 o 
  -2   1   1       28.75       21.75      1.78 o 
  -1   1   1      200.43      222.19      4.92 o 
   0   1   1        0.18        0.24      0.53 o 
   1   1   1        9.20       13.64      1.37 o 
   2   1   1     3191.87     3243.24     86.57 o 
   3   1   1     2368.11     2216.33     24.44 o 
   4   1   1     1208.41     1115.35     42.76 o 
   5   1   1      175.98      152.79      6.69 o 
   6   1   1       73.92       72.26      8.29 o 
   7   1   1      133.71      145.64     14.08 o 
   8   1   1      429.42      377.62     37.42 o 
  -8   2   1      122.19      141.41     22.41 o 
  -7   2   1      152.06      127.78     20.09 o 
  -6   2   1      477.81      454.61     20.64 o 
  -5   2   1      822.89      830.41     16.31 o 
  -4   2   1       63.50       49.73      5.06 o 
  -3   2   1       77.40       81.72      4.21 o 
  -2   2   1      381.40      348.49      8.02 o 
  -1   2   1      915.16      891.28     11.95 o 
   0   2   1     1740.94     1738.24     22.61 o 
   1   2   1     2413.26     1748.40     17.91 o 
   2   2   1      528.76      582.32     16.14 o 
   3   2   1        1.61        1.55      1.20 o 
   4   2   1      147.96      132.29      6.66 o 
   5   2   1      786.85      766.54     19.62 o 
   6   2   1      259.92      264.12     37.90 o 
   7   2   1       12.91       13.66      4.49 o 
   8   2   1        3.30       10.60      8.54 o 
   9   2   1       79.36       23.83     13.08 o 
  -7   3   1       73.60       70.66     11.86 o 
  -6   3   1       16.03        5.97      3.75 o 
  -5   3   1      262.23      317.40     12.50 o 
  -4   3   1      399.82      365.82     11.05 o 
  -3   3   1     2931.11     2991.39     34.75 o 
  -2   3   1      126.28      111.65      6.39 o 
  -1   3   1       35.91       61.25      3.88 o 
   0   3   1      575.15      515.05     10.17 o 
   1   3   1      436.32      430.25     10.95 o 
   2   3   1      359.67      390.19     10.59 o 
   3   3   1      208.64      164.05     24.24 o 
   4   3   1      228.00      363.81     14.78 o 
   5   3   1      668.70      653.65     18.83 o 
   6   3   1      288.08      314.99     15.85 o 
   7   3   1       14.20       17.93      4.33 o 
   8   3   1        8.70        0.25      3.38 o 
   9   3   1       71.51       75.63     22.10 o 
  -7   4   1        4.09       -0.48      2.91 o 
  -6   4   1       31.76       34.13      7.98 o 
  -5   4   1      574.52      601.07     19.84 o 
  -4   4   1      361.29      315.15     13.33 o 
  -3   4   1      122.62      231.51     48.36 o 
  -2   4   1      406.46      436.93     10.61 o 
  -1   4   1      749.53      884.34     21.53 o 
   0   4   1       14.48       20.22      2.26 o 
   1   4   1      922.07      895.51     17.59 o 
   2   4   1      142.49      121.66      6.68 o 
   3   4   1     1946.48     1932.44     38.63 o 
   4   4   1     2794.13     2805.39     87.35 o 
   5   4   1      312.24      323.92     19.82 o 
   6   4   1       65.31       45.11      6.28 o 
   7   4   1      178.72      256.92     20.51 o 
   8   4   1       17.18       20.54      6.25 o 
   9   4   1       16.97       14.11      8.78 o 
  -7   5   1       24.12       36.94     10.74 o 
  -6   5   1      134.49      129.08     15.82 o 
  -5   5   1       24.94       85.14     15.58 o 
  -4   5   1      193.47      191.52     10.79 o 
  -3   5   1      153.30      152.10      9.22 o 
  -2   5   1        4.73        8.57      2.02 o 
  -1   5   1      124.58      106.60      9.31 o 
   0   5   1       12.00        9.00      3.04 o 
   1   5   1      489.30      438.74     13.49 o 
   2   5   1       62.01       36.40      4.23 o 
   3   5   1      500.24      475.85     18.98 o 
   4   5   1      776.79      887.10     21.13 o 
   5   5   1       74.57       81.04     17.73 o 
   6   5   1      663.29      677.75     26.38 o 
   7   5   1      496.91      518.64     24.05 o 
   8   5   1       39.34       34.53      8.06 o 
  -6   6   1      182.39      186.03     25.05 o 
  -5   6   1       15.38        4.88      3.91 o 
  -4   6   1       62.71      243.84     23.97 o 
  -3   6   1     1179.74     1118.92     22.24 o 
  -2   6   1     1654.43     1851.38     72.30 o 
  -1   6   1      253.64      252.60     18.75 o 
   0   6   1      701.30      746.32     22.63 o 
   1   6   1       31.27       35.44      4.28 o 
   2   6   1      186.08      163.30      9.82 o 
   3   6   1       25.52       28.84      6.47 o 
   4   6   1      150.98      155.69     10.93 o 
   5   6   1       45.15       49.38      5.81 o 
   6   6   1       99.66      113.82     13.87 o 
   7   6   1       41.52       55.46      8.19 o 
   8   6   1        1.21        4.97      3.77 o 
  -6   7   1       12.77       78.88     18.52 o 
  -5   7   1       78.72       96.95     46.25 o 
  -4   7   1       64.64      116.37     21.42 o 
  -3   7   1      113.05      102.85     12.53 o 
  -2   7   1      420.78      409.51     24.53 o 
  -1   7   1      238.36      232.61     22.00 o 
   0   7   1      826.26      700.50     65.27 o 
   1   7   1       97.86      104.16     15.34 o 
   2   7   1       39.56       18.59      8.19 o 
   3   7   1      244.10      203.80     14.76 o 
   4   7   1      103.07      426.98     19.93 o 
   5   7   1      109.13       89.76      9.05 o 
   6   7   1       17.88       17.46      6.13 o 
   7   7   1       90.62       69.99     14.47 o 
   8   7   1      104.31      105.71     14.67 o 
  -5   8   1      204.25      219.39     31.00 o 
  -4   8   1      191.56      289.13     33.87 o 
  -3   8   1      237.71      226.30     20.21 o 
  -2   8   1       29.31      432.39     37.33 o 
  -1   8   1        1.52        6.97      4.63 o 
   0   8   1      105.48      100.25      8.54 o 
   1   8   1     1166.55     1130.51     33.38 o 
   2   8   1       44.80       43.11      5.73 o 
   3   8   1        0.01       63.00      7.96 o 
   4   8   1        0.26        4.50      2.48 o 
   5   8   1       54.68       52.94      7.62 o 
   6   8   1       29.82       64.41     29.55 o 
   7   8   1       24.77       49.78     13.17 o 
   8   8   1        0.31       52.06     16.02 o 
  -4   9   1        5.07       10.91      6.23 o 
  -3   9   1      133.63      127.05     16.69 o 
  -2   9   1        3.47       -3.70      3.70 o 
  -1   9   1      310.32      285.27     33.97 o 
   0   9   1      242.37      259.13     18.48 o 
   1   9   1       16.35       45.30     11.64 o 
   2   9   1       98.88      103.75     11.45 o 
   3   9   1        0.39       -0.67      3.13 o 
   4   9   1      160.91      131.07     13.88 o 
   5   9   1      388.87      340.68     20.46 o 
   6   9   1       97.02      145.72     23.18 o 
   7   9   1       20.71        5.99      6.43 o 
  -3  10   1      164.78      167.86     19.74 o 
  -2  10   1      144.97      123.53     16.31 o 
  -1  10   1      178.14      160.94     22.34 o 
   0  10   1      140.22      101.72     18.25 o 
   1  10   1      151.00      147.73     21.02 o 
   2  10   1      387.46      384.80     25.15 o 
   3  10   1      256.76      270.71     20.59 o 
   4  10   1      115.44      138.78     16.02 o 
   5  10   1        7.38       -0.28      3.46 o 
   6  10   1        0.93       -2.25     10.75 o 
  -1  11   1       62.00       51.97     11.64 o 
   0  11   1        6.65        3.50      4.38 o 
   1  11   1      132.31      134.94     21.26 o 
   2  11   1      289.52      367.27     36.15 o 
   3  11   1      586.94      624.19     32.52 o 
   4  11   1      287.74      318.94     31.15 o 
   5  11   1        4.19        4.51      7.19 o 
   1  12   1       84.83      114.55     21.19 o 
   2  12   1        0.87       12.72     10.97 o 
   3  12   1       22.08       87.14     18.74 o 
  -4 -11   2       42.77       43.70      8.70 o 
  -3 -11   2        9.54        3.83      3.54 o 
  -2 -11   2       79.68       61.55     14.27 o 
  -1 -11   2       77.71       62.30     15.13 o 
   0 -11   2       37.93       47.69     13.75 o 
   1 -11   2       85.17       97.14     19.57 o 
  -5 -10   2      248.91      218.35     22.62 o 
  -4 -10   2      508.77      517.41     27.24 o 
  -3 -10   2      266.57      247.49     18.10 o 
  -2 -10   2       22.64       64.09     22.02 o 
  -1 -10   2        2.46       -0.68      3.81 o 
   0 -10   2       52.68       86.14     21.31 o 
   1 -10   2      131.54      118.44     19.74 o 
   2 -10   2      403.66      450.88     32.01 o 
   3 -10   2      203.04      189.35     21.00 o 
  -6  -9   2       35.09       43.91     11.25 o 
  -5  -9   2      118.42      104.91     14.91 o 
  -4  -9   2        6.00        5.63      3.87 o 
  -3  -9   2        0.58        3.66      4.11 o 
  -2  -9   2      118.82      103.38     12.77 o 
  -1  -9   2       27.81       64.18     10.35 o 
   0  -9   2      349.54      317.59     20.41 o 
   1  -9   2      130.10      118.44     11.94 o 
   2  -9   2      287.36      291.24     40.31 o 
   3  -9   2      266.03      274.90     24.14 o 
   4  -9   2        9.57       19.07      7.81 o 
  -7  -8   2      157.58      158.21     20.25 o 
  -6  -8   2        1.16        0.99      3.47 o 
  -5  -8   2        0.94        3.60      2.87 o 
  -4  -8   2       10.65       16.50      4.84 o 
  -3  -8   2      194.80      171.92     13.73 o 
  -2  -8   2      422.05      372.63     33.94 o 
  -1  -8   2      339.52      293.40     23.25 o 
   0  -8   2        9.72       10.76      4.48 o 
   1  -8   2       11.11        8.09      5.51 o 
   2  -8   2      171.51      187.43     13.79 o 
   3  -8   2      143.86      130.71     15.29 o 
   4  -8   2       36.99       33.63      8.92 o 
   5  -8   2       36.19       24.65      8.94 o 
  -7  -7   2      145.30      130.42     17.60 o 
  -6  -7   2       44.75       32.89      9.36 o 
  -5  -7   2       90.79      110.37     10.77 o 
  -4  -7   2        0.45      122.56     11.87 o 
  -3  -7   2       27.33       45.01      8.10 o 
  -2  -7   2      178.29      190.81     18.90 o 
  -1  -7   2       34.95       33.77      7.33 o 
   0  -7   2       96.71       83.52     10.82 o 
   1  -7   2       22.26      139.52     57.71 o 
   2  -7   2        4.55        3.85      2.44 o 
   3  -7   2        1.53       -0.12      3.20 o 
   4  -7   2       24.68       15.50      4.41 o 
   5  -7   2      272.33      275.06     30.00 o 
  -8  -6   2      107.26       93.49     15.04 o 
  -7  -6   2      368.49      398.64     23.73 o 
  -6  -6   2     1037.81      966.26     43.13 o 
  -5  -6   2      320.76      309.95     13.12 o 
  -4  -6   2      254.56      219.41     14.40 o 
  -3  -6   2        1.52       31.96     14.67 o 
  -2  -6   2      105.65      100.70     29.06 o 
  -1  -6   2      505.31      480.22     26.60 o 
   0  -6   2      793.20      797.32     30.51 o 
   1  -6   2      149.39      162.74     14.07 o 
   2  -6   2      762.93      764.34     58.57 o 
   3  -6   2      337.05      312.28     18.46 o 
   4  -6   2       48.71      171.90     19.18 o 
   5  -6   2        0.42       -6.58      9.54 o 
   6  -6   2      206.07      206.90     26.09 o 
  -8  -5   2      555.36      553.14     45.04 o 
  -7  -5   2       93.06       91.43     10.73 o 
  -6  -5   2      346.79      337.61     24.38 o 
  -5  -5   2        2.74        6.92      1.89 o 
  -4  -5   2       42.78       51.27      6.28 o 
  -3  -5   2       30.65       32.06      5.55 o 
  -2  -5   2      192.51      192.78     13.35 o 
  -1  -5   2     1127.82     1121.27     46.99 o 
   0  -5   2      359.20      346.90     20.60 o 
   1  -5   2      510.84      534.21    102.32 o 
   2  -5   2        1.57       19.86      5.84 o 
   3  -5   2       52.97       46.09      5.94 o 
   4  -5   2      297.10      294.08     13.90 o 
   5  -5   2      299.51      285.21     20.91 o 
   6  -5   2      302.75      288.05     22.13 o 
   7  -5   2      144.59      193.12     25.47 o 
  -8  -4   2      596.41      574.27     45.53 o 
  -7  -4   2      208.80      211.84     14.03 o 
  -6  -4   2      295.22      292.13     17.35 o 
  -5  -4   2      586.27      563.64     30.56 o 
  -4  -4   2     1008.87      971.27     24.59 o 
  -3  -4   2      792.33      759.40     22.18 o 
  -2  -4   2      593.59      598.00     18.97 o 
  -1  -4   2     4449.41     4639.63     67.60 o 
   0  -4   2        8.84        4.44      2.37 o 
   1  -4   2      156.23      156.00     11.25 o 
   2  -4   2      106.52      106.81      8.05 o 
   3  -4   2      392.42      454.72     17.19 o 
   4  -4   2      147.01      142.61     14.86 o 
   5  -4   2       10.05       10.59      2.50 o 
   6  -4   2        1.68        2.65      2.46 o 
   7  -4   2        2.74        7.65      3.66 o 
  -8  -3   2      188.46      253.40     38.95 o 
  -7  -3   2        0.90        3.99      3.19 o 
  -6  -3   2        2.16        0.87      1.92 o 
  -5  -3   2      211.12      186.25     12.24 o 
  -4  -3   2      354.87      350.52     11.21 o 
  -3  -3   2      206.27      186.33      9.09 o 
  -2  -3   2      383.26      316.76     11.39 o 
  -1  -3   2      130.39      126.45      7.20 o 
   0  -3   2      628.27      696.02     20.13 o 
   1  -3   2     4334.08     6698.82    202.05 o 
   2  -3   2     1572.23     1495.47     24.35 o 
   3  -3   2      482.30      463.35     13.22 o 
   4  -3   2      142.04      138.28      9.09 o 
   5  -3   2      158.21      145.89      9.31 o 
   6  -3   2      315.65      297.59     17.59 o 
   7  -3   2      269.64      263.88     17.48 o 
   8  -3   2      312.44      366.43     53.36 o 
  -8  -2   2      131.68      139.37     29.75 o 
  -7  -2   2      175.89      189.72     18.55 o 
  -6  -2   2      378.24      351.32     14.99 o 
  -5  -2   2      336.99      679.92     35.93 o 
  -4  -2   2      320.54      311.14     11.23 o 
  -3  -2   2     1018.94      935.51     18.22 o 
  -2  -2   2      844.51      845.05     15.40 o 
  -1  -2   2     3682.26     3468.51     37.72 o 
   0  -2   2      373.05      384.32     17.55 o 
   1  -2   2      276.65      326.50     12.31 o 
   2  -2   2      290.99      310.55      8.36 o 
   3  -2   2      695.59      684.29     12.61 o 
   4  -2   2      799.95      678.96     41.34 o 
   5  -2   2      141.12      141.40      9.41 o 
   6  -2   2        4.65        7.19      2.30 o 
   7  -2   2        0.11       -1.38      1.65 o 
   8  -2   2       19.86       25.96      9.37 o 
  -8  -1   2      239.16      340.96     46.28 o 
  -7  -1   2       21.74       21.53     11.46 o 
  -6  -1   2       42.11       53.06      5.32 o 
  -5  -1   2      576.80      578.05     19.53 o 
  -4  -1   2        8.13       12.70      1.51 o 
  -3  -1   2      621.60      762.72     33.49 o 
  -2  -1   2       42.94       74.25     16.47 o 
  -1  -1   2       73.77       79.64      3.31 o 
   0  -1   2       88.17      104.80      7.08 o 
   1  -1   2        0.69       11.29      1.70 o 
   2  -1   2       58.89       41.98      2.61 o 
   3  -1   2      326.65      440.33     15.26 o 
   4  -1   2      642.84      630.33     16.82 o 
   5  -1   2      871.56      872.79     29.44 o 
   6  -1   2       85.42       80.96      8.16 o 
   7  -1   2       87.86       97.42      9.18 o 
   8  -1   2       23.45        4.21      7.60 o 
  -8   0   2       33.71       24.62     13.52 o 
  -7   0   2      198.94      176.62     22.61 o 
  -6   0   2      885.79      840.17     18.01 o 
  -5   0   2     1652.40     1524.67     22.32 o 
  -4   0   2      800.94      744.34     13.81 o 
  -3   0   2      164.51      157.62      5.33 o 
  -2   0   2      707.90      691.84     15.77 o 
  -1   0   2     1367.15     1364.42     15.90 o 
   0   0   2      906.70      915.35     47.50 o 
   1   0   2     3644.88     3370.82     26.00 o 
   2   0   2    33974.46    33268.76    255.19 o 
   3   0   2     2891.60     2993.72     32.48 o 
   4   0   2      901.05     1012.87     20.13 o 
   5   0   2      971.05     1027.26     33.74 o 
   6   0   2      196.12      193.99      9.82 o 
   7   0   2        5.42        2.25      2.13 o 
   8   0   2       55.50       59.80     13.92 o 
  -8   1   2       14.90       23.49     10.73 o 
  -7   1   2       26.22       26.43      8.92 o 
  -6   1   2       96.06      100.59      5.73 o 
  -5   1   2       98.48       81.74      5.87 o 
  -4   1   2      262.79      249.03      8.85 o 
  -3   1   2      118.67      112.28      6.98 o 
  -2   1   2       20.55       15.73      1.71 o 
  -1   1   2       93.39       86.75      3.89 o 
   0   1   2      147.50      153.37      7.00 o 
   1   1   2     5493.77     5152.65     42.42 o 
   2   1   2    14360.06    14230.55     78.37 o 
   3   1   2     1085.22     1061.55     61.09 o 
   4   1   2     1704.49     1724.27     35.21 o 
   5   1   2      554.60      524.77     12.80 o 
   6   1   2      479.31      409.03     15.45 o 
   7   1   2      374.74      425.16     22.09 o 
   8   1   2      200.15      201.78     17.49 o 
   9   1   2       32.61       10.52      9.72 o 
  -8   2   2      152.30      181.53     26.08 o 
  -7   2   2      193.96      200.87     25.01 o 
  -6   2   2       16.57       14.81      3.42 o 
  -5   2   2       59.80      179.46     28.87 o 
  -4   2   2     1177.80     1142.34     20.16 o 
  -3   2   2      353.38      342.21     10.11 o 
  -2   2   2      319.40      277.21      7.12 o 
  -1   2   2     1925.90     1889.44     15.13 o 
   0   2   2      274.64      249.86      6.98 o 
   1   2   2     1590.00      273.08    120.58 o 
   2   2   2        1.48        1.52      0.72 o 
   3   2   2      584.64      581.23     10.40 o 
   4   2   2      146.46      139.41      6.39 o 
   5   2   2        4.09      124.46      7.98 o 
   6   2   2      510.01      362.15     86.11 o 
   7   2   2        3.05        0.80      4.78 o 
   8   2   2        9.24        5.64      8.27 o 
   9   2   2      266.30      270.63     41.19 o 
  -7   3   2       46.46       48.61     13.30 o 
  -6   3   2        0.49       57.99     14.57 o 
  -5   3   2       62.57       57.55      5.13 o 
  -4   3   2      326.69      338.72     12.53 o 
  -3   3   2      598.16      626.62     25.34 o 
  -2   3   2      693.28      505.18     34.74 o 
  -1   3   2      704.38      879.59     22.60 o 
   0   3   2      900.22      872.42     19.35 o 
   1   3   2      417.04      415.46     11.19 o 
   2   3   2      285.11      263.77      8.37 o 
   3   3   2       63.76       48.41      3.74 o 
   4   3   2      451.35      475.27     14.19 o 
   5   3   2      262.24      278.89     10.93 o 
   6   3   2        2.06        2.96      2.13 o 
   7   3   2       30.63       36.98      5.21 o 
   8   3   2      165.99      173.22     17.22 o 
   9   3   2      281.70      216.57     27.99 o 
  -7   4   2      230.12      191.94     26.03 o 
  -6   4   2      112.78      115.04     14.22 o 
  -5   4   2      204.99      222.29     12.21 o 
  -4   4   2      215.20      235.75     10.48 o 
  -3   4   2      151.09      212.13     16.60 o 
  -2   4   2      178.92      180.28      7.81 o 
  -1   4   2      594.13      539.75     16.69 o 
   0   4   2      196.62      168.59      9.89 o 
   1   4   2      383.49      396.67     24.40 o 
   2   4   2        0.75        0.67      1.25 o 
   3   4   2      118.87      115.31      6.67 o 
   4   4   2      194.94      184.29      8.72 o 
   5   4   2     1046.45     1095.97     23.36 o 
   6   4   2      217.91      259.24     17.35 o 
   7   4   2       89.01      101.17      9.96 o 
   8   4   2       35.06       35.99      8.02 o 
   9   4   2        9.60       16.61      7.72 o 
  -7   5   2       62.21       50.12     13.87 o 
  -6   5   2       74.62       66.19     11.64 o 
  -5   5   2       96.09       79.19     11.91 o 
  -4   5   2        0.11       -2.20      2.33 o 
  -3   5   2      486.67      450.52     21.83 o 
  -2   5   2      426.37      438.88     16.74 o 
  -1   5   2      118.41      102.24      7.44 o 
   0   5   2      614.84      645.05     19.49 o 
   1   5   2      205.40      206.88      8.81 o 
   2   5   2      719.61      713.64     18.83 o 
   3   5   2      638.16      600.00     21.54 o 
   4   5   2      728.70      727.75     21.16 o 
   5   5   2     1142.94     1041.69     45.02 o 
   6   5   2      326.49      318.89     17.62 o 
   7   5   2       87.01       91.30      9.90 o 
   8   5   2       12.74       24.75      7.41 o 
   9   5   2       87.53      110.70     20.18 o 
  -6   6   2      133.84      135.86     21.33 o 
  -5   6   2      352.59      354.37     45.37 o 
  -4   6   2      448.25      410.28     32.67 o 
  -3   6   2      593.85      604.87     24.40 o 
  -2   6   2      774.24      744.28     36.65 o 
  -1   6   2       66.39       52.94      5.73 o 
   0   6   2      732.66      688.89     48.82 o 
   1   6   2      383.09      407.43     22.55 o 
   2   6   2      522.78      508.94     17.06 o 
   3   6   2       11.47        8.02      2.70 o 
   4   6   2      108.53      103.94      8.17 o 
   5   6   2       41.04       35.96      5.58 o 
   6   6   2      205.55      296.63     27.56 o 
   7   6   2        7.64        4.19      2.72 o 
   8   6   2        0.51        5.90      4.66 o 
  -5   7   2      187.97      183.20     26.86 o 
  -4   7   2      259.15      277.87     28.41 o 
  -3   7   2       58.80       49.46     11.52 o 
  -2   7   2       34.22       25.75      6.74 o 
  -1   7   2       79.09      133.44     14.46 o 
   0   7   2     3366.13     3145.34     92.79 o 
   1   7   2     5036.79     4966.17    118.91 o 
   2   7   2     2522.82     2458.64     48.97 o 
   3   7   2       31.94       30.31      5.98 o 
   4   7   2       81.40      194.74     19.65 o 
   5   7   2      175.88      163.49     13.63 o 
   6   7   2      587.53      572.90     40.10 o 
   7   7   2      493.29      501.48     25.50 o 
   8   7   2      187.09      195.90     19.93 o 
  -5   8   2       19.71        2.96     14.58 o 
  -4   8   2       51.32       62.27     15.80 o 
  -3   8   2      365.65      382.41     39.09 o 
  -2   8   2     1016.06      968.60     40.40 o 
  -1   8   2      986.88     1007.82     40.62 o 
   0   8   2      441.79      433.71     23.46 o 
   1   8   2      338.15      373.57     20.62 o 
   2   8   2      944.80     1124.54     51.83 o 
   3   8   2        7.24      337.37     33.54 o 
   4   8   2        6.91       19.79      7.15 o 
   5   8   2       78.42       68.02     13.45 o 
   6   8   2       59.25       86.33     18.73 o 
   7   8   2      131.50      144.62     22.23 o 
   8   8   2       14.02       18.58     13.77 o 
  -4   9   2       21.69       29.60      9.91 o 
  -3   9   2      266.26      254.06     29.48 o 
  -2   9   2      150.61      124.63     15.19 o 
  -1   9   2       67.32       71.12     11.77 o 
   0   9   2       82.52      102.31     21.56 o 
   1   9   2        1.76       71.00     34.46 o 
   2   9   2       81.29       62.72     12.51 o 
   3   9   2      472.94      471.30     22.24 o 
   4   9   2      276.75      291.06     34.43 o 
   5   9   2      413.12      387.59     25.10 o 
   6   9   2      172.09      196.19     27.19 o 
   7   9   2      146.07      147.49     24.12 o 
  -3  10   2       33.87       64.25     16.28 o 
  -2  10   2       29.04       30.81      8.24 o 
  -1  10   2      153.83      132.37     18.56 o 
   0  10   2      391.26      359.19     32.93 o 
   1  10   2      683.16      696.19     45.47 o 
   2  10   2      145.95      162.61     21.88 o 
   3  10   2        1.81       -0.90      5.85 o 
   4  10   2        5.15        4.70      3.51 o 
   5  10   2      147.43      128.91     15.34 o 
   6  10   2      189.73      181.18     44.55 o 
  -2  11   2      195.67      199.05     22.26 o 
  -1  11   2       24.26       22.66      7.93 o 
   0  11   2       67.30      169.94     41.36 o 
   1  11   2      478.93      463.16     39.37 o 
   2  11   2       41.26       67.99     14.78 o 
   3  11   2      267.11      255.39     61.89 o 
   4  11   2      325.46      320.69     31.47 o 
   5  11   2      182.97      208.10     28.69 o 
   1  12   2       18.75        9.79     11.59 o 
   2  12   2       72.20       94.87     24.23 o 
   3  12   2       29.61       37.53     11.44 o 
   4  12   2       16.52       16.47      9.97 o 
  -3 -11   3       21.92       18.98      8.07 o 
  -2 -11   3       31.68       99.71     37.53 o 
  -1 -11   3       95.80      111.78     20.51 o 
   0 -11   3       21.89       19.13      9.36 o 
  -5 -10   3      135.73      127.47     17.29 o 
  -4 -10   3        8.25       37.11      9.89 o 
  -3 -10   3      103.95      113.78     12.54 o 
  -2 -10   3      194.78      191.27     21.25 o 
  -1 -10   3      108.91      111.76     13.57 o 
   0 -10   3      355.92      334.20     33.49 o 
   1 -10   3      233.71      289.22     51.09 o 
   2 -10   3       14.74       13.95      8.15 o 
  -6  -9   3        4.31        5.29      9.93 o 
  -5  -9   3      214.00      270.82     24.36 o 
  -4  -9   3       18.78       27.43      6.23 o 
  -3  -9   3      423.15      379.45     21.72 o 
  -2  -9   3      254.97      241.03     19.79 o 
  -1  -9   3       22.43      127.63     45.52 o 
   0  -9   3       57.34       51.49      8.29 o 
   1  -9   3       11.20        8.32      4.48 o 
   2  -9   3       29.97       29.71      9.94 o 
   3  -9   3      222.42      227.70     22.20 o 
   4  -9   3      238.48      384.43     38.20 o 
  -7  -8   3      184.23      202.83     22.74 o 
  -6  -8   3      216.42      237.57     23.28 o 
  -5  -8   3      253.89      236.44     16.66 o 
  -4  -8   3      465.79      439.61     22.87 o 
  -3  -8   3       82.41      209.05     18.80 o 
  -2  -8   3      256.87      174.82     19.62 o 
  -1  -8   3       19.13       21.07      6.47 o 
   0  -8   3        0.92       -0.78      2.80 o 
   1  -8   3      329.89      344.14     23.73 o 
   2  -8   3      178.51      231.80     16.65 o 
   3  -8   3       43.97       30.25     10.20 o 
   4  -8   3       27.21       19.89     10.06 o 
   5  -8   3        1.76      -10.73     12.94 o 
  -7  -7   3       50.16       30.26      8.52 o 
  -6  -7   3      437.06      432.81     30.39 o 
  -5  -7   3      627.39      671.73     26.60 o 
  -4  -7   3       43.81       31.68      7.05 o 
  -3  -7   3       34.80       26.24      5.34 o 
  -2  -7   3      276.94      242.07     21.94 o 
  -1  -7   3      312.44      354.76     25.06 o 
   0  -7   3      548.84      575.75     30.26 o 
   1  -7   3      422.45      535.96     28.05 o 
   2  -7   3      205.72      205.20     16.93 o 
   3  -7   3       18.99       10.33      5.49 o 
   4  -7   3      519.98      580.62     47.75 o 
   5  -7   3      593.56      566.39     43.00 o 
  -7  -6   3      209.76      194.39     20.98 o 
  -6  -6   3        8.79       13.05      6.63 o 
  -5  -6   3      582.63      579.84     22.57 o 
  -4  -6   3       74.31       74.22     10.55 o 
  -3  -6   3      394.28      406.06     23.30 o 
  -2  -6   3      724.47      636.47     26.66 o 
  -1  -6   3       38.33       86.14     30.91 o 
   0  -6   3       17.84       27.18      6.63 o 
   1  -6   3       35.73       51.71      8.50 o 
   2  -6   3      184.72      182.25     18.50 o 
   3  -6   3      264.29      264.55     16.07 o 
   4  -6   3       36.50       42.61      7.01 o 
   5  -6   3      225.02      224.01     20.33 o 
   6  -6   3      175.49      166.22     23.56 o 
  -8  -5   3       51.59       63.90     13.18 o 
  -7  -5   3      470.12      484.87     31.76 o 
  -6  -5   3      261.25      254.68     21.63 o 
  -5  -5   3      369.28      466.91     17.43 o 
  -4  -5   3      616.93      626.74     20.25 o 
  -3  -5   3      321.42      303.08     13.88 o 
  -2  -5   3      742.83      705.02     23.55 o 
  -1  -5   3       91.05       82.11      8.62 o 
   0  -5   3       52.96       72.85     21.08 o 
   1  -5   3      523.35      750.64     92.12 o 
   2  -5   3      628.12      671.47     26.87 o 
   3  -5   3     1202.99     1238.31     35.67 o 
   4  -5   3      588.24      571.47     21.49 o 
   5  -5   3       61.00       72.68     10.71 o 
   6  -5   3       87.87       79.75     11.62 o 
   7  -5   3        1.02        2.22      2.89 o 
  -8  -4   3      418.78      418.70     38.43 o 
  -7  -4   3      423.24      416.07     28.30 o 
  -6  -4   3      863.33      842.92     29.66 o 
  -5  -4   3      292.17      287.35     13.65 o 
  -4  -4   3       53.16       51.74      6.10 o 
  -3  -4   3       20.80       22.80      3.36 o 
  -2  -4   3     1122.28     1838.41     41.36 o 
  -1  -4   3     1129.30     1109.81     48.36 o 
   0  -4   3     1780.73     2067.42     48.10 o 
   1  -4   3      761.35      821.76     37.68 o 
   2  -4   3      466.78      493.96     25.20 o 
   3  -4   3      606.44      789.30     27.52 o 
   4  -4   3      421.78      398.34     16.04 o 
   5  -4   3       44.98       96.93     21.88 o 
   6  -4   3        0.07        0.24      3.31 o 
   7  -4   3        1.49        3.14      2.81 o 
  -8  -3   3       50.56       69.69     21.71 o 
  -7  -3   3       47.85       62.45     10.41 o 
  -6  -3   3      311.48      288.11     16.00 o 
  -5  -3   3      103.78       91.42     11.95 o 
  -4  -3   3       69.83      156.47      9.17 o 
  -3  -3   3      166.97      172.07     11.70 o 
  -2  -3   3      338.39      341.63     11.03 o 
  -1  -3   3     5058.68     5143.46    123.97 o 
   0  -3   3     4290.87     4591.53     68.93 o 
   1  -3   3      512.85     1234.53    129.56 o 
   2  -3   3      676.61      850.37     21.38 o 
   3  -3   3      390.17      388.16     12.23 o 
   4  -3   3      747.62      750.43     23.77 o 
   5  -3   3      753.74      750.56     37.85 o 
   6  -3   3      173.39      242.44     18.50 o 
   7  -3   3       92.85      105.73     12.85 o 
   8  -3   3       27.30       37.13     20.88 o 
  -8  -2   3      120.08      125.86     28.70 o 
  -7  -2   3       28.63       32.33      7.96 o 
  -6  -2   3      142.76      113.40     19.28 o 
  -5  -2   3        2.88       13.62      7.64 o 
  -4  -2   3       91.03       85.48      5.82 o 
  -3  -2   3     1141.92     1103.86     18.69 o 
  -2  -2   3      229.54      244.42      8.48 o 
  -1  -2   3      175.19      200.29     10.86 o 
   0  -2   3        8.87      287.12     29.51 o 
   1  -2   3      591.37      541.37     17.30 o 
   2  -2   3      105.65       89.71      5.06 o 
   3  -2   3        0.37        1.07      1.32 o 
   4  -2   3      139.20      130.53     11.56 o 
   5  -2   3      108.69      164.24     12.87 o 
   6  -2   3        0.34        2.85      2.59 o 
   7  -2   3       27.07       12.74      4.07 o 
   8  -2   3       39.45       28.84     16.31 o 
  -8  -1   3       21.21       36.55     16.64 o 
  -7  -1   3        1.66       14.06     10.14 o 
  -6  -1   3      185.28      145.47     13.15 o 
  -5  -1   3      472.66      386.75     12.17 o 
  -4  -1   3      127.20      107.98      5.01 o 
  -3  -1   3      284.37      339.85     19.82 o 
  -2  -1   3      265.40      236.96      6.75 o 
  -1  -1   3       95.07       89.94      3.57 o 
   0  -1   3     4437.09     4467.20    172.20 o 
   1  -1   3     1763.48     1659.87     58.62 o 
   2  -1   3       48.46       27.97      2.58 o 
   3  -1   3     2173.73     2137.89     49.14 o 
   4  -1   3      420.90      402.03     14.86 o 
   5  -1   3      515.72      536.94     20.45 o 
   6  -1   3      792.48      822.10     21.37 o 
   7  -1   3      220.03      204.40     13.95 o 
   8  -1   3       93.06       82.61     12.04 o 
  -8   0   3       43.69       16.28     11.60 o 
  -7   0   3       23.71       32.39     10.17 o 
  -6   0   3       12.32       34.22      5.48 o 
  -5   0   3        7.59        6.41      2.62 o 
  -4   0   3      174.80      225.66      9.58 o 
  -3   0   3      106.33      105.11      5.83 o 
  -2   0   3      429.96      408.58     10.26 o 
  -1   0   3       93.54       94.67      3.51 o 
   0   0   3     1240.93     1171.17     30.66 o 
   1   0   3       43.96       54.66      8.62 o 
   2   0   3      574.00      521.70     10.62 o 
   3   0   3      208.04      216.02      6.63 o 
   4   0   3        8.27       22.05      6.30 o 
   5   0   3     1048.74     1026.46     22.10 o 
   6   0   3        7.95       19.15      4.33 o 
   7   0   3        9.68        7.84      3.04 o 
   8   0   3      144.08      122.54     14.18 o 
  -8   1   3       59.81       47.53     13.15 o 
  -7   1   3       64.89       59.22     13.88 o 
  -6   1   3        1.25        2.21      2.72 o 
  -5   1   3       17.70       11.05      2.99 o 
  -4   1   3      600.58      548.03     16.18 o 
  -3   1   3      638.28      849.97     22.59 o 
  -2   1   3      212.20      209.91      7.99 o 
  -1   1   3      728.72      669.06      9.91 o 
   0   1   3      212.72      184.80      6.09 o 
   1   1   3     5245.91     5151.32     68.57 o 
   2   1   3     1277.04     1161.24     12.74 o 
   3   1   3       36.54       49.33      2.68 o 
   4   1   3     2596.10     2547.83     36.58 o 
   5   1   3     1727.42     1645.91     32.71 o 
   6   1   3      171.02      174.98      8.06 o 
   7   1   3       29.50       31.49      4.30 o 
   8   1   3      144.78      133.61     14.53 o 
   9   1   3      142.69      170.16     32.76 o 
  -7   2   3       50.82       53.10     16.43 o 
  -6   2   3      268.21      250.70     19.20 o 
  -5   2   3      535.03      777.70     24.37 o 
  -4   2   3      338.02      286.52     12.27 o 
  -3   2   3       13.51       18.67      3.05 o 
  -2   2   3       97.08      100.43      4.42 o 
  -1   2   3        3.50        7.51      1.31 o 
   0   2   3     1261.58     1247.14     19.59 o 
   1   2   3      999.47      795.37    112.56 o 
   2   2   3      149.73      166.63      4.78 o 
   3   2   3      137.50      151.18      5.08 o 
   4   2   3     1143.96     1142.42     19.15 o 
   5   2   3      560.30      541.29     11.19 o 
   6   2   3        4.97        2.51      2.17 o 
   7   2   3        0.09       -1.56      2.58 o 
   8   2   3      116.17      121.90     14.71 o 
   9   2   3       74.31       85.02     22.66 o 
  -7   3   3      122.21      136.43     22.34 o 
  -6   3   3       68.51       76.88     11.14 o 
  -5   3   3      240.68      264.00     10.97 o 
  -4   3   3       13.79       15.18      2.58 o 
  -3   3   3       26.37       17.69      3.87 o 
  -2   3   3     1688.76     1673.38     38.71 o 
  -1   3   3     7278.22     8077.28     96.77 o 
   0   3   3     2984.13     2783.95     25.88 o 
   1   3   3       94.86       80.28      6.47 o 
   2   3   3      307.65      300.81      9.61 o 
   3   3   3      525.76      527.77     10.08 o 
   4   3   3      287.94      365.43     14.02 o 
   5   3   3      783.83      753.88     19.22 o 
   6   3   3      663.00      652.47     21.16 o 
   7   3   3      128.15      127.53     13.87 o 
   8   3   3       27.78       38.96      7.85 o 
   9   3   3        2.42       16.96      9.90 o 
  -7   4   3       50.00       46.57     13.00 o 
  -6   4   3       20.93       13.54      5.02 o 
  -5   4   3       23.41       32.17      6.77 o 
  -4   4   3      505.61      488.33     15.19 o 
  -3   4   3      789.74      907.90     42.66 o 
  -2   4   3      147.23      162.58      8.83 o 
  -1   4   3      613.62      689.50     15.58 o 
   0   4   3      114.63      146.33      9.26 o 
   1   4   3       31.92       40.01      3.38 o 
   2   4   3        9.95        4.52      1.43 o 
   3   4   3       13.67       24.83      2.91 o 
   4   4   3       26.51       22.75      2.37 o 
   5   4   3      169.36      191.69      9.57 o 
   6   4   3      171.87      176.91     10.48 o 
   7   4   3        1.08        7.92      3.50 o 
   8   4   3        2.04        3.57      5.10 o 
   9   4   3        4.41       -1.10      4.66 o 
  -6   5   3       45.30       43.18      9.31 o 
  -5   5   3       49.74       55.50     10.28 o 
  -4   5   3      203.00      211.07     12.21 o 
  -3   5   3      208.20      222.57      9.71 o 
  -2   5   3      440.73      432.37     24.02 o 
  -1   5   3      361.86      383.32     15.75 o 
   0   5   3      156.45      130.57      8.75 o 
   1   5   3      535.37      475.04     12.13 o 
   2   5   3      713.30      688.94     26.75 o 
   3   5   3      382.32      358.14     20.17 o 
   4   5   3      255.38      217.23     15.34 o 
   5   5   3      381.47      465.40     15.16 o 
   6   5   3       20.75       25.81      5.08 o 
   7   5   3      181.06      176.43     13.46 o 
   8   5   3      356.31      371.19     26.38 o 
   9   5   3      279.90      284.27     30.97 o 
  -6   6   3      102.36       87.60     13.77 o 
  -5   6   3       60.01       68.92     11.52 o 
  -4   6   3       50.02       63.51     10.47 o 
  -3   6   3      277.52      250.96     15.69 o 
  -2   6   3      178.18      172.35     21.24 o 
  -1   6   3      404.16      421.60     16.70 o 
   0   6   3      788.34      742.73     38.76 o 
   1   6   3       16.80       11.22      2.28 o 
   2   6   3      317.11      333.28     16.24 o 
   3   6   3      172.32      155.54     12.96 o 
   4   6   3        2.05        1.37      1.72 o 
   5   6   3        8.65        3.29      2.29 o 
   6   6   3        1.78       11.20      3.76 o 
   7   6   3      387.19      351.70     20.01 o 
   8   6   3      141.38      147.62     17.25 o 
  -5   7   3      256.92      273.64     38.46 o 
  -4   7   3        0.23        9.93      6.87 o 
  -3   7   3      101.83      115.32     17.44 o 
  -2   7   3      137.42      120.23     13.28 o 
  -1   7   3      822.90     1100.73     38.75 o 
   0   7   3     1631.60     1462.03     53.72 o 
   1   7   3       38.65       71.75     33.65 o 
   2   7   3      552.02      499.64     21.09 o 
   3   7   3       11.75       11.05      4.66 o 
   4   7   3       86.57      464.00     52.18 o 
   5   7   3      420.16      378.35     20.96 o 
   6   7   3      114.66       85.29      8.43 o 
   7   7   3        1.80       -0.12      2.24 o 
   8   7   3        1.98       -0.11      2.81 o 
  -5   8   3       32.18       34.84     11.46 o 
  -4   8   3      161.20      180.69     24.76 o 
  -3   8   3       48.19       47.11     12.02 o 
  -2   8   3        2.50        0.73      3.56 o 
  -1   8   3       98.20       97.80     12.45 o 
   0   8   3      103.16       82.91     10.12 o 
   1   8   3       19.07       23.11      5.34 o 
   2   8   3      245.23      225.18     12.15 o 
   3   8   3       30.16      559.40     56.02 o 
   4   8   3       99.41       97.66     16.27 o 
   5   8   3      141.82      130.30     14.78 o 
   6   8   3       64.03       61.41     13.81 o 
   7   8   3        1.51       -3.74      3.74 o 
   8   8   3      117.40      127.08     23.00 o 
  -4   9   3       65.55      117.12     21.83 o 
  -3   9   3       37.15       30.91      9.92 o 
  -2   9   3       13.01       12.45      5.56 o 
  -1   9   3        9.24       19.99     11.83 o 
   0   9   3      172.28      154.41     20.13 o 
   1   9   3      992.46     1306.41     41.69 o 
   2   9   3      336.20      333.01     15.44 o 
   3   9   3       10.84        5.16      3.88 o 
   4   9   3        5.38       -0.62      2.99 o 
   5   9   3      190.31      221.78     23.49 o 
   6   9   3      206.65      287.33     32.42 o 
   7   9   3      262.76      292.47     32.37 o 
  -3  10   3        4.18       11.57      7.49 o 
  -2  10   3       95.28       94.83     14.35 o 
  -1  10   3       14.58       54.85     12.05 o 
   0  10   3       65.01       47.71     21.10 o 
   1  10   3        0.23       -7.92      7.92 o 
   2  10   3       17.01       16.41     17.00 o 
   3  10   3        1.28       10.31      5.28 o 
   4  10   3        0.58       13.30     11.30 o 
   5  10   3        0.03       -4.97      4.97 o 
   6  10   3       38.76       17.22      9.48 o 
   7  10   3      194.58      203.61     29.27 o 
  -2  11   3      111.86      119.69     21.76 o 
  -1  11   3       76.91       80.21     13.76 o 
   0  11   3       24.00       21.52      8.17 o 
   1  11   3      101.31      101.77     18.40 o 
   2  11   3      186.49      201.23     25.49 o 
   3  11   3      669.12      612.67     53.22 o 
   4  11   3      528.28      499.07     39.03 o 
   5  11   3      365.92      394.89     29.14 o 
   6  11   3      149.17      190.06     27.86 o 
   0  12   3       18.11       14.03      5.64 o 
   1  12   3        6.48       -4.12      8.25 o 
   2  12   3       25.07       16.68     21.85 o 
   3  12   3       30.24       26.90      9.18 o 
   4  12   3       80.48       76.31     21.36 o 
  -2 -11   4       42.61      106.65     19.84 o 
  -1 -11   4      251.51      264.84     31.36 o 
   0 -11   4      235.43      353.54     36.95 o 
  -4 -10   4      118.05      119.70     15.66 o 
  -3 -10   4      116.47       91.51     12.65 o 
  -2 -10   4       73.99       56.40     10.52 o 
  -1 -10   4       81.86       77.36     11.51 o 
   0 -10   4        1.59        3.33      5.59 o 
   1 -10   4        4.12       70.11     15.45 o 
   2 -10   4       80.85       87.88     17.50 o 
  -5  -9   4      263.88      287.52     25.42 o 
  -4  -9   4      224.22      249.65     18.88 o 
  -3  -9   4      619.89      595.25     32.77 o 
  -2  -9   4       87.34       89.48     12.22 o 
  -1  -9   4      182.62      179.10     20.82 o 
   0  -9   4      109.69      119.35     16.04 o 
   1  -9   4      161.17      129.20     16.04 o 
   2  -9   4      634.21      543.29     56.85 o 
   3  -9   4      275.56      275.76     24.70 o 
  -6  -8   4      125.53      171.58     20.31 o 
  -5  -8   4        3.35        8.16      3.90 o 
  -4  -8   4       79.22       56.82     10.62 o 
  -3  -8   4       39.89       45.08      8.77 o 
  -2  -8   4       36.90       33.08      8.66 o 
  -1  -8   4        5.97       27.16     27.69 o 
   0  -8   4       18.54       18.13      6.45 o 
   1  -8   4       11.24       20.09     13.20 o 
   2  -8   4      126.66      118.39     13.98 o 
   3  -8   4      221.89      238.15     26.10 o 
   4  -8   4        0.17       -0.26      2.48 o 
  -7  -7   4      111.18       90.11     14.97 o 
  -6  -7   4        3.25        2.34      4.65 o 
  -5  -7   4       11.16       10.59      4.59 o 
  -4  -7   4       40.97      304.32     44.89 o 
  -3  -7   4      189.96      211.87     17.81 o 
  -2  -7   4      681.41      672.88     29.41 o 
  -1  -7   4      198.91      204.39     20.00 o 
   0  -7   4       31.69       35.42      8.32 o 
   1  -7   4        5.01       25.33     16.17 o 
   2  -7   4      199.80      209.32     18.34 o 
   3  -7   4      389.57      374.28     29.85 o 
   4  -7   4      208.72      179.95     17.62 o 
   5  -7   4      175.34      195.66     30.03 o 
  -7  -6   4       55.18       94.45     14.81 o 
  -6  -6   4        0.50       65.24     19.72 o 
  -5  -6   4      541.96      516.49     33.91 o 
  -4  -6   4      557.79      534.82     29.04 o 
  -3  -6   4       42.74       48.12     12.85 o 
  -2  -6   4       25.85       26.79      6.26 o 
  -1  -6   4      131.50      288.57     69.21 o 
   0  -6   4        0.61        4.49      2.27 o 
   1  -6   4       13.28        9.29      7.88 o 
   2  -6   4       25.71       36.50      8.63 o 
   3  -6   4      121.62      150.98     14.01 o 
   4  -6   4       61.63      110.64     17.79 o 
   5  -6   4      117.22      113.54     14.35 o 
   6  -6   4       74.96       48.57     10.25 o 
  -7  -5   4      240.35      207.25     21.34 o 
  -6  -5   4       54.39       45.47     13.71 o 
  -5  -5   4        7.49        4.12      2.96 o 
  -4  -5   4      867.94      945.63     25.69 o 
  -3  -5   4       47.76       21.43     11.38 o 
  -2  -5   4      545.41      564.61     20.64 o 
  -1  -5   4     1137.76     1098.46     41.18 o 
   0  -5   4      497.92      463.33     18.92 o 
   1  -5   4      943.80      919.69     46.84 o 
   2  -5   4      640.82      707.33     31.03 o 
   3  -5   4       67.85       83.01      7.45 o 
   4  -5   4      302.26      287.95     15.65 o 
   5  -5   4       92.94      131.56     20.09 o 
   6  -5   4       62.01       50.48      9.73 o 
   7  -5   4      124.39      111.96     15.10 o 
  -8  -4   4       28.98       20.88      8.52 o 
  -7  -4   4      199.91      210.36     25.20 o 
  -6  -4   4      691.70      623.41     28.61 o 
  -5  -4   4       80.25       82.72      6.67 o 
  -4  -4   4      677.25      634.10     23.02 o 
  -3  -4   4      241.87      258.65     12.26 o 
  -2  -4   4      327.49      383.05     14.14 o 
  -1  -4   4      512.13      439.75     39.59 o 
   0  -4   4      114.49      117.49      8.75 o 
   1  -4   4      273.80      297.89     16.84 o 
   2  -4   4        0.35        1.06      1.32 o 
   3  -4   4        1.87        4.86      1.82 o 
   4  -4   4      279.23      326.93     19.96 o 
   5  -4   4       19.18       11.64      5.31 o 
   6  -4   4       98.05       99.41     12.69 o 
   7  -4   4       58.08       71.11     10.95 o 
  -8  -3   4       66.48       62.99     14.74 o 
  -7  -3   4      203.02      186.54     18.71 o 
  -6  -3   4       23.21       18.64      4.38 o 
  -5  -3   4      343.19      330.60     12.26 o 
  -4  -3   4      377.62      421.49     13.76 o 
  -3  -3   4     1447.93     1337.16     23.55 o 
  -2  -3   4     1778.45     1707.96     41.79 o 
  -1  -3   4       28.58       24.21      3.16 o 
   0  -3   4      184.82      209.72     11.19 o 
   1  -3   4       36.66      393.65     22.37 o 
   2  -3   4     1063.88     1185.53     28.84 o 
   3  -3   4     3330.09     3302.61     51.77 o 
   4  -3   4      451.78      479.58     19.02 o 
   5  -3   4       24.39       24.53      7.71 o 
   6  -3   4        1.17        2.77      3.52 o 
   7  -3   4      136.08      121.87     13.80 o 
   8  -3   4      305.51      298.29     46.75 o 
  -8  -2   4       22.63        6.90      4.27 o 
  -7  -2   4      143.04      149.43     16.12 o 
  -6  -2   4       95.28       78.05     13.04 o 
  -5  -2   4        8.96       85.66     24.96 o 
  -4  -2   4        5.63        7.30      2.40 o 
  -3  -2   4       31.17       31.16      3.10 o 
  -2  -2   4      791.21      799.20     15.13 o 
  -1  -2   4     1634.81     1982.87     20.82 o 
   0  -2   4      109.42      246.11     61.09 o 
   1  -2   4       17.63       21.14      2.85 o 
   2  -2   4      142.09      128.54      8.66 o 
   3  -2   4     1285.20     1323.16     23.84 o 
   4  -2   4      955.84      871.38     22.32 o 
   5  -2   4       49.53      398.89     53.05 o 
   6  -2   4       22.67       23.65      7.56 o 
   7  -2   4       61.85       60.30      9.30 o 
   8  -2   4      165.86      164.78     20.92 o 
  -8  -1   4       73.58       96.37     25.81 o 
  -7  -1   4      154.22      274.76     49.68 o 
  -6  -1   4      247.85      216.29     15.50 o 
  -5  -1   4       52.11       57.87      5.53 o 
  -4  -1   4       47.80       38.97      4.47 o 
  -3  -1   4      514.12      656.16     12.64 o 
  -2  -1   4      434.48      388.97     17.74 o 
  -1  -1   4     2819.34     2787.00     35.07 o 
   0  -1   4      236.88      237.27     10.84 o 
   1  -1   4       18.16       29.17      3.07 o 
   2  -1   4      104.46      125.18      7.60 o 
   3  -1   4      171.25      159.36      6.72 o 
   4  -1   4     1233.04     1199.68     27.13 o 
   5  -1   4      280.33      280.50     13.56 o 
   6  -1   4       15.34       12.66      3.93 o 
   7  -1   4      273.83      296.47     17.18 o 
   8  -1   4        6.71        1.30      3.04 o 
  -8   0   4       47.72       66.80     21.99 o 
  -7   0   4        2.51       -1.09      4.96 o 
  -6   0   4       26.14       19.55      3.93 o 
  -5   0   4      657.28      706.28     19.26 o 
  -4   0   4      208.81      259.81     13.72 o 
  -3   0   4      887.68      953.00     18.75 o 
  -2   0   4      695.15      730.85     14.94 o 
  -1   0   4     1037.85     1014.29     14.28 o 
   0   0   4       87.69       74.68      5.59 o 
   1   0   4        0.58       38.07      7.81 o 
   2   0   4       22.51       29.89      2.64 o 
   3   0   4      342.05      369.67     10.33 o 
   4   0   4     2119.35     2378.54     39.40 o 
   5   0   4      407.30      473.17     28.50 o 
   6   0   4      436.06      457.20     18.10 o 
   7   0   4      121.26      116.43      9.98 o 
   8   0   4       21.79       20.73      6.28 o 
  -8   1   4      131.69      145.12     23.38 o 
  -7   1   4       51.28       51.63     15.64 o 
  -6   1   4      185.81      189.08     13.29 o 
  -5   1   4     1184.24     1135.96     31.72 o 
  -4   1   4     1311.11     1269.41     30.98 o 
  -3   1   4      269.65      274.63     10.45 o 
  -2   1   4      577.12      606.41     29.84 o 
  -1   1   4       10.40        8.40      1.25 o 
   0   1   4     1281.66     1263.44     16.24 o 
   1   1   4     1839.82     1808.79     37.44 o 
   2   1   4      548.87      460.94      9.08 o 
   3   1   4     3055.14     3051.76     40.58 o 
   4   1   4     5606.17     5682.96    114.39 o 
   5   1   4        4.59        7.25      1.91 o 
   6   1   4     1348.85     1363.82     26.38 o 
   7   1   4      225.02      299.02     13.84 o 
   8   1   4      112.96      110.69     13.57 o 
   9   1   4       34.46       26.07     10.44 o 
  -7   2   4      224.01      249.76     29.38 o 
  -6   2   4      140.22      132.91     14.32 o 
  -5   2   4        0.47        4.25      1.84 o 
  -4   2   4      395.54      393.19     15.77 o 
  -3   2   4       85.12       91.47      6.42 o 
  -2   2   4      271.08      226.33      6.42 o 
  -1   2   4      190.10      150.65      6.76 o 
   0   2   4     1399.60     1370.23     23.26 o 
   1   2   4     1558.30      368.90    149.86 o 
   2   2   4       12.46       16.31      1.65 o 
   3   2   4      100.26       99.65      4.18 o 
   4   2   4      231.12      243.83      8.08 o 
   5   2   4       80.24      279.45     17.83 o 
   6   2   4     1077.77     1014.42     20.29 o 
   7   2   4       63.34       62.42      9.95 o 
   8   2   4       56.51       43.22      9.04 o 
   9   2   4       29.85       31.83     12.01 o 
  -7   3   4      418.94      397.73     37.72 o 
  -6   3   4       40.38      101.95     14.76 o 
  -5   3   4       22.30       15.34      2.43 o 
  -4   3   4      617.37      608.39     15.52 o 
  -3   3   4     1114.23     1084.89     21.72 o 
  -2   3   4     1573.62     1325.23    161.44 o 
  -1   3   4     2109.56     2256.48     40.80 o 
   0   3   4      283.29      244.31     10.27 o 
   1   3   4        0.62        7.68      2.84 o 
   2   3   4       15.14       23.89      3.18 o 
   3   3   4      641.58      522.91     20.10 o 
   4   3   4      539.44      562.64     11.47 o 
   5   3   4      204.40      208.87      7.41 o 
   6   3   4       10.94        5.22      1.82 o 
   7   3   4        3.57        5.37      3.87 o 
   8   3   4        2.92        1.49      3.38 o 
   9   3   4        9.02       -6.67     11.78 o 
  -7   4   4       33.75       31.60     24.11 o 
  -6   4   4       49.16       38.04     10.46 o 
  -5   4   4      185.02      212.02     19.90 o 
  -4   4   4      490.99      487.20     23.89 o 
  -3   4   4        8.22       11.70      2.21 o 
  -2   4   4       31.95       49.73      5.37 o 
  -1   4   4      450.62      429.85     15.62 o 
   0   4   4      152.21      137.21      8.51 o 
   1   4   4     2112.40     2991.76    124.65 o 
   2   4   4      660.56      737.19     25.74 o 
   3   4   4      203.19      219.49      7.37 o 
   4   4   4      166.17      145.29      6.12 o 
   5   4   4       12.40        9.77      1.89 o 
   6   4   4      136.37      138.63     10.19 o 
   7   4   4       15.13       15.22      4.98 o 
   8   4   4       95.56      101.75     13.65 o 
   9   4   4      214.60      192.69     25.60 o 
  -6   5   4      149.97      125.30     16.18 o 
  -5   5   4      470.62      526.54     31.48 o 
  -4   5   4       54.01       60.01      5.36 o 
  -3   5   4      170.08      158.56     10.02 o 
  -2   5   4      283.34      325.55     19.54 o 
  -1   5   4     1272.66     1173.29     29.95 o 
   0   5   4     2455.60     2385.86     55.16 o 
   1   5   4      303.37      273.15      9.07 o 
   2   5   4       25.72       29.15      3.58 o 
   3   5   4       55.59       45.84      6.63 o 
   4   5   4      721.04      735.58     20.92 o 
   5   5   4      562.82      632.18     16.41 o 
   6   5   4      493.80      501.69     18.84 o 
   7   5   4      310.86      305.24     17.29 o 
   8   5   4        0.19        7.08      6.00 o 
   9   5   4        0.80        3.98      5.97 o 
  -6   6   4       31.00       21.09      7.49 o 
  -5   6   4      203.94      223.90     21.14 o 
  -4   6   4      247.69      246.00     20.47 o 
  -3   6   4      224.82      206.95     17.22 o 
  -2   6   4       82.75      104.28     11.51 o 
  -1   6   4       26.55       22.79      3.66 o 
   0   6   4       37.87       44.12      5.56 o 
   1   6   4      300.72      358.23     50.42 o 
   2   6   4      130.11      128.36      6.75 o 
   3   6   4       60.66       59.08      6.53 o 
   4   6   4       10.13        9.80      2.82 o 
   5   6   4      365.68      347.37     12.82 o 
   6   6   4      114.50      105.82     16.12 o 
   7   6   4      206.99      210.17     20.41 o 
   8   6   4       21.94       13.75      5.38 o 
  -5   7   4      444.73      391.86     29.06 o 
  -4   7   4      894.68      893.83     40.99 o 
  -3   7   4      422.25      390.17     32.48 o 
  -2   7   4       85.28       93.60     14.96 o 
  -1   7   4       65.06      126.33     11.00 o 
   0   7   4      145.44      146.34     20.01 o 
   1   7   4     1776.39     1742.59     40.43 o 
   2   7   4     3587.25     3506.77    103.53 o 
   3   7   4     1971.22     1896.07     57.66 o 
   4   7   4      992.02      933.57     39.35 o 
   5   7   4        3.05        4.57      2.72 o 
   6   7   4      376.68      323.94     15.19 o 
   7   7   4      352.46      347.66     20.27 o 
   8   7   4      143.56      124.34     21.90 o 
  -5   8   4        5.28        3.16     11.83 o 
  -4   8   4        8.17       14.50     11.09 o 
  -3   8   4       65.69       67.11     17.85 o 
  -2   8   4       96.98      177.70     22.04 o 
  -1   8   4       16.57       14.42      4.59 o 
   0   8   4      200.53      180.94     14.78 o 
   1   8   4       54.51       77.79     17.84 o 
   2   8   4     2405.11     2467.09     49.75 o 
   3   8   4     1182.72     1083.22     47.25 o 
   4   8   4       23.57       24.93      6.74 o 
   5   8   4      187.23      180.00     16.98 o 
   6   8   4      338.83      318.21     16.66 o 
   7   8   4      224.38      230.92     22.53 o 
   8   8   4      169.20      186.97     27.75 o 
  -4   9   4       18.14       13.76     12.45 o 
  -3   9   4      228.14      235.76     28.47 o 
  -2   9   4      204.94      215.12     29.14 o 
  -1   9   4      199.87      196.99     19.09 o 
   0   9   4      519.03      451.68     35.22 o 
   1   9   4      242.70      234.94     17.19 o 
   2   9   4      367.07      350.05     15.36 o 
   3   9   4      212.30      216.01     17.24 o 
   4   9   4        6.37        4.81      3.52 o 
   5   9   4      199.94      192.97     18.14 o 
   6   9   4      218.88      220.36     27.56 o 
   7   9   4       15.39        4.35      5.55 o 
  -3  10   4        0.24      119.28     66.33 o 
  -2  10   4      138.91      161.54     27.21 o 
  -1  10   4       36.17       68.33     12.08 o 
   0  10   4       11.94       22.21      9.18 o 
   1  10   4      102.76      116.49     19.32 o 
   2  10   4       31.87       27.19      8.50 o 
   3  10   4        0.26       10.77      7.91 o 
   4  10   4       31.00       53.98     13.81 o 
   5  10   4      130.23      131.57     18.43 o 
   6  10   4        4.47       -4.94      9.15 o 
   7  10   4       31.68       85.26     42.21 o 
  -1  11   4       21.47        9.45      6.22 o 
   0  11   4      409.29      418.26     30.64 o 
   1  11   4      227.71      213.66     26.76 o 
   2  11   4      127.52      168.74     23.63 o 
   3  11   4      137.54      125.75     20.14 o 
   4  11   4        3.98        2.45      6.15 o 
   5  11   4      100.64      116.09     18.67 o 
   6  11   4      243.00      261.38     32.76 o 
   0  12   4        8.43        6.86      5.00 o 
   1  12   4        6.40        3.92     15.40 o 
   2  12   4        0.26       -1.16     23.04 o 
   3  12   4        9.38       67.17     18.02 o 
   4  12   4       58.82       49.53     13.01 o 
  -4 -10   5        6.05       51.54     20.06 o 
  -3 -10   5       47.90       61.98     14.62 o 
  -2 -10   5       12.76       10.93      5.61 o 
  -1 -10   5        1.67        8.90      4.98 o 
   0 -10   5        1.96        3.60      9.34 o 
   1 -10   5        0.13        0.96      5.47 o 
   2 -10   5      114.94      127.84     35.14 o 
  -5  -9   5      215.76      187.36     26.04 o 
  -4  -9   5        2.35       14.13      7.45 o 
  -3  -9   5      134.01       88.45     16.43 o 
  -2  -9   5      279.31      239.66     41.79 o 
  -1  -9   5      491.36      613.29     39.89 o 
   0  -9   5      226.75      221.38     22.88 o 
   1  -9   5       48.06       59.83     11.89 o 
   2  -9   5       25.02       17.03     10.90 o 
   3  -9   5       15.25       17.73      6.45 o 
  -6  -8   5       79.65       90.12     15.32 o 
  -5  -8   5      118.32      125.80     16.56 o 
  -4  -8   5       24.63       30.94      8.81 o 
  -3  -8   5       20.85       17.42      5.34 o 
  -2  -8   5       27.49       22.02      6.68 o 
  -1  -8   5      202.95      190.69     21.33 o 
   0  -8   5      255.56      183.79     19.87 o 
   1  -8   5        1.02       13.88      6.49 o 
   2  -8   5       26.51      227.35     26.89 o 
   3  -8   5      123.60      108.91     30.15 o 
   4  -8   5       73.72       95.58     18.13 o 
  -6  -7   5      350.85      342.38     27.99 o 
  -5  -7   5      682.48      700.20     37.78 o 
  -4  -7   5     1008.64      973.18     41.55 o 
  -3  -7   5      617.33      587.34     29.93 o 
  -2  -7   5       29.56       34.27      6.77 o 
  -1  -7   5      291.78      248.11     16.90 o 
   0  -7   5      834.43      715.80     37.53 o 
   1  -7   5      326.27      385.96     26.89 o 
   2  -7   5      281.60      303.55     23.04 o 
   3  -7   5      177.73      173.08     28.16 o 
   4  -7   5       11.39       27.94     10.09 o 
   5  -7   5       63.15       45.04     12.67 o 
  -7  -6   5      130.10      203.21     22.32 o 
  -6  -6   5      161.99      160.58     18.52 o 
  -5  -6   5        7.24       11.54      4.31 o 
  -4  -6   5        1.42        5.51      3.92 o 
  -3  -6   5      779.83      737.08     27.64 o 
  -2  -6   5       45.71       46.95      7.45 o 
  -1  -6   5      268.71      276.93     16.39 o 
   0  -6   5       63.50       65.50     10.70 o 
   1  -6   5      194.27      203.50     18.44 o 
   2  -6   5      251.14      278.96     24.40 o 
   3  -6   5      206.49      210.32     16.55 o 
   4  -6   5       12.04       12.71      4.80 o 
   5  -6   5      110.01      118.16     18.63 o 
   6  -6   5      312.14      285.27     24.34 o 
  -7  -5   5       32.86       46.48     12.33 o 
  -6  -5   5       20.33        7.95      4.89 o 
  -5  -5   5      116.68      281.76     39.17 o 
  -4  -5   5      102.49      119.35     12.02 o 
  -3  -5   5     1672.42     1643.22     51.95 o 
  -2  -5   5     1888.39     1790.35     43.43 o 
  -1  -5   5      613.72      633.52     25.12 o 
   0  -5   5      317.10      370.04     24.94 o 
   1  -5   5       45.78       90.97     16.66 o 
   2  -5   5      251.84      240.24     13.73 o 
   3  -5   5      352.16      347.02     17.36 o 
   4  -5   5      326.34      310.52     23.11 o 
   5  -5   5      379.97      445.47     23.42 o 
   6  -5   5       93.59       89.83     12.93 o 
   7  -5   5        6.11       16.12      7.03 o 
  -7  -4   5      106.19      140.71     21.18 o 
  -6  -4   5      612.35      611.39     41.07 o 
  -5  -4   5      136.91      163.25     10.10 o 
  -4  -4   5      303.24      295.02     13.80 o 
  -3  -4   5        0.37        2.18      1.45 o 
  -2  -4   5      534.28      790.61     64.36 o 
  -1  -4   5       42.76       43.29      5.06 o 
   0  -4   5       92.25      107.40     15.84 o 
   1  -4   5        2.30        2.66      2.18 o 
   2  -4   5       10.17       17.65      3.30 o 
   3  -4   5      179.47      150.78     12.33 o 
   4  -4   5     1192.41     1169.85     34.15 o 
   5  -4   5      223.93      221.20     14.40 o 
   6  -4   5       42.76       29.82     15.18 o 
   7  -4   5        5.26       19.48      7.49 o 
  -7  -3   5      700.90      726.23     45.13 o 
  -6  -3   5      828.28      810.15     45.49 o 
  -5  -3   5      265.20      266.25     12.51 o 
  -4  -3   5      167.49      297.85     14.00 o 
  -3  -3   5      213.21      207.96      9.78 o 
  -2  -3   5      289.69      296.22     12.06 o 
  -1  -3   5     1891.21     1869.83     28.87 o 
   0  -3   5     1431.41     1576.26     77.40 o 
   1  -3   5     2271.99     2560.43     57.81 o 
   2  -3   5     1796.10     1877.82     36.62 o 
   3  -3   5      128.86      158.29      9.50 o 
   4  -3   5      460.47      468.19     18.22 o 
   5  -3   5      508.03      501.76     18.30 o 
   6  -3   5      151.64      147.36     18.53 o 
   7  -3   5      136.11      137.48     15.32 o 
  -8  -2   5       22.81       19.90      9.58 o 
  -7  -2   5        4.92        9.17      5.27 o 
  -6  -2   5        2.39        0.36      5.62 o 
  -5  -2   5        4.57        2.53      0.90 o 
  -4  -2   5       12.92        6.56      2.05 o 
  -3  -2   5       32.11       43.56      3.73 o 
  -2  -2   5      147.44      157.57      9.10 o 
  -1  -2   5       15.39      266.69     29.28 o 
   0  -2   5       53.54      309.81     18.95 o 
   1  -2   5       24.02       26.41      5.76 o 
   2  -2   5       45.81       42.76      4.68 o 
   3  -2   5       54.66       55.21      4.74 o 
   4  -2   5      457.32      440.19     14.97 o 
   5  -2   5      520.43      570.21     28.26 o 
   6  -2   5      144.89      139.87     17.44 o 
   7  -2   5      115.54      138.73     14.43 o 
   8  -2   5        0.50        5.24      4.57 o 
  -8  -1   5      215.96      230.56     40.57 o 
  -7  -1   5        6.37        1.92      4.42 o 
  -6  -1   5      157.31      138.51     10.83 o 
  -5  -1   5      523.12      506.00     18.11 o 
  -4  -1   5      754.65      715.02     21.38 o 
  -3  -1   5      390.11      337.47      9.60 o 
  -2  -1   5      615.06      547.66     12.93 o 
  -1  -1   5        9.68        8.99      1.65 o 
   0  -1   5     1033.43      993.10     43.42 o 
   1  -1   5      215.70      353.68     34.93 o 
   2  -1   5     1129.40     1098.23     21.18 o 
   3  -1   5     1431.43     1519.10     28.52 o 
   4  -1   5      157.66      121.73      7.06 o 
   5  -1   5        5.72        3.96      2.85 o 
   6  -1   5        8.33       17.09      5.32 o 
   7  -1   5      152.19      164.61     14.85 o 
   8  -1   5      335.46      318.43     29.00 o 
  -7   0   5       33.59       42.18     11.69 o 
  -6   0   5        7.67       16.40      4.26 o 
  -5   0   5       98.52       90.84      7.43 o 
  -4   0   5      321.19      441.21     15.80 o 
  -3   0   5      217.08      204.48      9.29 o 
  -2   0   5      332.35      396.20      8.79 o 
  -1   0   5       68.12      132.36     11.77 o 
   0   0   5      138.02      142.47      8.58 o 
   1   0   5      341.28      437.49     65.56 o 
   2   0   5      169.47      144.43      8.30 o 
   3   0   5      539.01      462.60     13.52 o 
   4   0   5      202.65      186.06     17.78 o 
   5   0   5      106.90      110.29      8.47 o 
   6   0   5      112.30      191.89     21.12 o 
   7   0   5     1020.50      988.48     38.36 o 
   8   0   5      275.84      309.92     35.50 o 
  -7   1   5      400.73      421.85     37.77 o 
  -6   1   5      208.01      223.22     13.79 o 
  -5   1   5      240.84      190.21     16.63 o 
  -4   1   5      429.69      385.45     20.62 o 
  -3   1   5      114.87      141.92      7.59 o 
  -2   1   5      726.35      647.85     16.22 o 
  -1   1   5     3088.93     2908.44     31.34 o 
   0   1   5      176.59      150.92      6.20 o 
   1   1   5      361.13      369.35      9.84 o 
   2   1   5       26.59       74.30      8.00 o 
   3   1   5     1217.41     1245.41     18.96 o 
   4   1   5      731.49      723.62     14.03 o 
   5   1   5       17.87       12.98      2.11 o 
   6   1   5       25.24       21.99      3.74 o 
   7   1   5       50.37       65.09      9.47 o 
   8   1   5      113.95      115.32     13.74 o 
   9   1   5       69.60       92.11     27.56 o 
  -7   2   5      125.89      123.96     20.87 o 
  -6   2   5     1056.94     1035.92     40.86 o 
  -5   2   5       27.03       42.44      7.02 o 
  -4   2   5       64.49       57.44      7.60 o 
  -3   2   5       26.96       14.62      7.06 o 
  -2   2   5      324.16      309.16      9.42 o 
  -1   2   5      833.09      865.46     15.13 o 
   0   2   5      732.36      823.42     17.01 o 
   1   2   5      405.78      398.47     11.60 o 
   2   2   5        0.84        0.73      1.61 o 
   3   2   5      724.02      679.03     16.79 o 
   4   2   5     1591.95     1474.99     17.66 o 
   5   2   5       60.64      158.13      6.99 o 
   6   2   5      597.77      580.01     16.50 o 
   7   2   5      251.57      238.89     13.57 o 
   8   2   5       32.34       24.99      6.54 o 
   9   2   5      157.61      155.22     18.24 o 
  -7   3   5      327.95      297.38     32.96 o 
  -6   3   5     1711.89     1767.86     56.18 o 
  -5   3   5      689.63      698.17     33.80 o 
  -4   3   5       84.66       87.59      6.09 o 
  -3   3   5      210.29      217.44      7.77 o 
  -2   3   5      710.21      666.10     18.84 o 
  -1   3   5      843.28      732.36     14.81 o 
   0   3   5     4603.57     4251.70     45.97 o 
   1   3   5     3353.49     3196.70     44.17 o 
   2   3   5      333.48      359.84     13.45 o 
   3   3   5      127.12      110.49      6.25 o 
   4   3   5      578.80      618.35     13.50 o 
   5   3   5     1075.54     1044.39     19.54 o 
   6   3   5      220.77      225.17      8.95 o 
   7   3   5       36.53       37.62      7.81 o 
   8   3   5       60.96       67.52     10.72 o 
   9   3   5        0.66        6.27      5.73 o 
  -6   4   5        1.16       -3.60      3.60 o 
  -5   4   5       32.10       23.62      7.11 o 
  -4   4   5      100.61       94.14      6.41 o 
  -3   4   5        1.31       29.26      6.23 o 
  -2   4   5       10.98       15.19      2.19 o 
  -1   4   5       91.81       97.76      5.67 o 
   0   4   5     3219.87     3305.79     43.45 o 
   1   4   5     7056.26     7465.49     80.94 o 
   2   4   5        4.10     1310.14    518.61 o 
   3   4   5      200.65      201.36     10.36 o 
   4   4   5      208.00      183.15      6.95 o 
   5   4   5      600.11      563.32     12.37 o 
   6   4   5      535.08      520.37     17.53 o 
   7   4   5       28.94       40.51     12.09 o 
   8   4   5        5.23        4.19      3.07 o 
   9   4   5        1.27       -6.33      6.33 o 
  -6   5   5      123.34      103.56     14.79 o 
  -5   5   5        8.51       15.49      6.65 o 
  -4   5   5      105.17      100.37     12.72 o 
  -3   5   5      196.18      204.99     14.25 o 
  -2   5   5      772.36      856.12     38.87 o 
  -1   5   5     1059.24      969.96     29.94 o 
   0   5   5       37.36       37.76      3.53 o 
   1   5   5      411.22      409.64     16.66 o 
   2   5   5       78.82       66.54      6.20 o 
   3   5   5       99.05       94.78     13.75 o 
   4   5   5      980.68     1006.87     32.82 o 
   5   5   5       20.03      117.98     29.89 o 
   6   5   5      136.74      114.23      7.04 o 
   7   5   5      155.82      134.89     14.51 o 
   8   5   5      113.78       91.34     12.92 o 
   9   5   5       88.77       87.62     13.28 o 
  -6   6   5        1.15       -4.35      4.35 o 
  -5   6   5       94.16       93.68     13.84 o 
  -4   6   5       39.37       32.52      7.72 o 
  -3   6   5      216.30      210.71     19.85 o 
  -2   6   5       26.61       33.06     10.60 o 
  -1   6   5       63.33       71.79     11.39 o 
   0   6   5      182.43      203.16     14.87 o 
   1   6   5      225.66      218.62     10.49 o 
   2   6   5      840.00      789.39     51.36 o 
   3   6   5      503.49      465.44     24.57 o 
   4   6   5      205.76      222.00      8.64 o 
   5   6   5      221.51      215.45      9.85 o 
   6   6   5       72.17       68.31      5.48 o 
   7   6   5      441.89      413.64     20.80 o 
   8   6   5      104.23      112.97     14.48 o 
   9   6   5      323.74      319.51     35.66 o 
  -5   7   5      137.04       91.83     14.27 o 
  -4   7   5       17.66       17.39      8.85 o 
  -3   7   5        6.99        4.27      4.48 o 
  -2   7   5       52.67       65.30     12.71 o 
  -1   7   5      479.45      443.70     30.59 o 
   0   7   5      579.83      523.48     20.59 o 
   1   7   5      525.19      513.71     14.75 o 
   2   7   5      498.99      503.85     14.90 o 
   3   7   5        5.49        4.11      1.75 o 
   4   7   5      312.92      300.86     13.01 o 
   5   7   5      252.07      253.36     19.69 o 
   6   7   5       10.32       28.94      5.53 o 
   7   7   5       16.75       10.63      4.49 o 
   8   7   5        4.17       -0.90      8.51 o 
  -4   8   5       24.29       13.57      6.91 o 
  -3   8   5      112.16      106.59     18.33 o 
  -2   8   5       38.21       98.69     18.18 o 
  -1   8   5        3.36        7.01      8.17 o 
   0   8   5       95.77       96.59      9.45 o 
   1   8   5        1.58        4.17      1.85 o 
   2   8   5       17.90       17.17      3.83 o 
   3   8   5      891.23      875.82     34.42 o 
   4   8   5      793.55      715.10     38.11 o 
   5   8   5       24.94       24.11      4.03 o 
   6   8   5      398.22      377.75     17.30 o 
   7   8   5      174.45      158.78     18.44 o 
   8   8   5       13.68      177.26     45.68 o 
  -4   9   5      368.50      406.50     39.92 o 
  -3   9   5      168.65      192.54     26.06 o 
  -2   9   5        8.46        2.11      5.69 o 
  -1   9   5        0.07       -0.56      4.44 o 
   0   9   5      121.97      116.24     14.38 o 
   1   9   5      112.61      141.75     13.09 o 
   2   9   5      197.76      198.46     10.92 o 
   3   9   5      280.83      236.21     24.28 o 
   4   9   5       17.12       15.69      6.12 o 
   5   9   5       97.86      124.08     21.71 o 
   6   9   5      154.40      191.19     39.36 o 
   7   9   5       84.73       93.07     14.85 o 
  -3  10   5       10.16       66.85     19.12 o 
  -2  10   5      152.88      129.37     21.20 o 
  -1  10   5       89.29      307.31     33.55 o 
   0  10   5      239.29      226.63     21.37 o 
   1  10   5      219.74      229.05     26.10 o 
   2  10   5       44.88       88.52     18.29 o 
   3  10   5        2.04        4.58      5.36 o 
   4  10   5      142.16      131.92     19.38 o 
   5  10   5       76.05       65.58     12.82 o 
   6  10   5      165.40      173.07     25.90 o 
   7  10   5      241.81      246.24     30.99 o 
  -1  11   5        4.00        6.08     10.09 o 
   0  11   5        5.05       -1.03      4.38 o 
   1  11   5      196.01      225.97     53.87 o 
   2  11   5        3.98       12.24      8.32 o 
   3  11   5        0.88       -4.36      6.66 o 
   4  11   5       63.23       52.64     12.03 o 
   5  11   5      219.74      276.98     29.48 o 
   6  11   5      153.93      132.91     31.35 o 
   1  12   5       16.10       12.56      6.00 o 
   2  12   5      125.09      115.60     21.15 o 
   3  12   5      180.93      160.90     24.09 o 
   4  12   5       16.68        3.98      7.91 o 
  -3 -10   6      183.41      206.76     27.06 o 
  -2 -10   6       45.63       42.09     14.43 o 
  -1 -10   6       39.51       45.68     12.21 o 
   0 -10   6        7.34       16.63     12.10 o 
   1 -10   6        2.77       92.92     29.67 o 
  -4  -9   6      607.61      561.81     63.95 o 
  -3  -9   6      701.86      709.12     48.27 o 
  -2  -9   6      145.75      153.29     27.94 o 
  -1  -9   6      112.49       86.07     15.55 o 
   0  -9   6      280.26      308.18     44.20 o 
   1  -9   6      122.67      118.14     16.82 o 
   2  -9   6      214.74      222.14     37.85 o 
   3  -9   6       92.22       89.01     17.35 o 
  -5  -8   6       26.43       14.41      7.14 o 
  -4  -8   6       35.93       23.40     10.38 o 
  -3  -8   6      175.45      166.14     16.58 o 
  -2  -8   6      128.70      103.33     13.60 o 
  -1  -8   6        0.07       -1.19      2.27 o 
   0  -8   6      148.13      113.54     16.50 o 
   1  -8   6      385.87      345.66     28.10 o 
   2  -8   6      210.20      200.87     20.69 o 
   3  -8   6      219.45      198.25     70.99 o 
   4  -8   6       49.21       23.73     13.31 o 
  -6  -7   6      162.71      136.67     17.88 o 
  -5  -7   6      183.66      169.31     18.93 o 
  -4  -7   6       40.68      184.82     18.85 o 
  -3  -7   6      175.33      172.15     17.33 o 
  -2  -7   6      658.29      570.73     27.16 o 
  -1  -7   6       93.75       99.71     15.26 o 
   0  -7   6      293.22      310.73     30.91 o 
   1  -7   6       61.09       89.57     13.27 o 
   2  -7   6        7.33        4.35      3.23 o 
   3  -7   6      130.08      102.33     19.63 o 
   4  -7   6      170.74      160.37     16.79 o 
   5  -7   6       25.58       21.21      8.26 o 
  -6  -6   6       23.15      126.70     20.41 o 
  -5  -6   6        1.38        4.94      4.14 o 
  -4  -6   6       47.02       44.74      8.77 o 
  -3  -6   6       98.84      111.71     12.74 o 
  -2  -6   6       53.93       66.66      8.92 o 
  -1  -6   6      254.73      248.19     20.09 o 
   0  -6   6       12.40        9.80      5.83 o 
   1  -6   6       29.74       30.62      6.57 o 
   2  -6   6       85.32       78.14      9.42 o 
   3  -6   6      331.02      317.32     26.87 o 
   4  -6   6      124.71      111.16     13.17 o 
   5  -6   6       90.40      102.61     17.27 o 
   6  -6   6        2.18       -0.58      4.15 o 
  -7  -5   6       36.58       40.30     13.94 o 
  -6  -5   6      249.97      224.24     45.81 o 
  -5  -5   6      336.11      268.25     22.41 o 
  -4  -5   6      101.82      127.20     13.58 o 
  -3  -5   6       48.85       55.84      8.19 o 
  -2  -5   6       77.30       76.71      8.18 o 
  -1  -5   6      148.69      138.58     10.51 o 
   0  -5   6      253.83      241.74     12.35 o 
   1  -5   6      482.73      495.38     18.64 o 
   2  -5   6      342.92      308.47     17.25 o 
   3  -5   6       57.69       49.49      7.37 o 
   4  -5   6       14.64       15.88      4.62 o 
   5  -5   6       83.41       78.83     19.08 o 
   6  -5   6       76.13       57.28     12.39 o 
  -7  -4   6       16.52       22.10      9.04 o 
  -6  -4   6      251.64      302.10     29.94 o 
  -5  -4   6       50.52       57.22     12.37 o 
  -4  -4   6     1047.38      980.90     43.96 o 
  -3  -4   6      448.12      435.29     19.08 o 
  -2  -4   6      649.93      698.01     22.79 o 
  -1  -4   6      227.37      257.49     12.82 o 
   0  -4   6      720.14      750.12     27.48 o 
   1  -4   6      236.81      192.11      9.29 o 
   2  -4   6      226.06      228.84     13.52 o 
   3  -4   6        3.97       12.18      3.90 o 
   4  -4   6       86.74       87.77      8.54 o 
   5  -4   6      393.41      433.68     21.60 o 
   6  -4   6      331.54      328.35     29.44 o 
   7  -4   6       52.25       64.06     11.29 o 
  -7  -3   6       14.08       19.78     17.31 o 
  -6  -3   6        0.15        3.39      3.42 o 
  -5  -3   6       80.91       74.26      9.22 o 
  -4  -3   6        0.46       22.17      5.35 o 
  -3  -3   6      743.44      995.51     41.33 o 
  -2  -3   6     1670.64     1374.48     48.51 o 
  -1  -3   6      511.15      477.56     21.66 o 
   0  -3   6      137.55      164.24     16.19 o 
   1  -3   6       66.60       69.05     14.40 o 
   2  -3   6      452.03      446.07     44.50 o 
   3  -3   6       23.55       21.51      4.32 o 
   4  -3   6        0.28        1.55      2.01 o 
   5  -3   6      114.91      108.82      9.61 o 
   6  -3   6       24.60       45.82     10.76 o 
   7  -3   6       76.26       54.51     13.36 o 
  -7  -2   6       96.74       86.70     13.12 o 
  -6  -2   6       26.54       25.18      8.78 o 
  -5  -2   6      118.23      116.78      9.26 o 
  -4  -2   6      465.50      478.57     14.81 o 
  -3  -2   6      370.93      413.69     13.28 o 
  -2  -2   6      613.97      643.61     16.36 o 
  -1  -2   6      335.91      737.41     34.32 o 
   0  -2   6        0.26      383.69     75.69 o 
   1  -2   6      189.60      197.73     13.66 o 
   2  -2   6     1043.60      958.63     31.17 o 
   3  -2   6      586.39      591.60     16.45 o 
   4  -2   6      847.68      814.70     23.11 o 
   5  -2   6      731.36      719.63     22.57 o 
   6  -2   6        3.46        5.88      4.44 o 
   7  -2   6       48.18       42.38     10.81 o 
   8  -2   6      112.32      134.03     20.06 o 
  -7  -1   6      500.29      491.96     40.08 o 
  -6  -1   6      299.88      280.37     26.34 o 
  -5  -1   6      155.55      146.59     10.71 o 
  -4  -1   6      107.33      124.63      9.86 o 
  -3  -1   6      523.10      547.20     30.21 o 
  -2  -1   6      677.43      688.60     16.96 o 
  -1  -1   6       19.80       51.03      3.73 o 
   0  -1   6       86.03       76.82      4.97 o 
   1  -1   6      640.78      661.19     37.16 o 
   2  -1   6      386.24      424.44     16.05 o 
   3  -1   6      198.34      232.18      8.72 o 
   4  -1   6      187.93      195.05      8.55 o 
   5  -1   6        9.85       11.24      3.79 o 
   6  -1   6      118.61      135.59     16.95 o 
   7  -1   6       26.59       18.41      6.44 o 
   8  -1   6       68.69       68.95     16.70 o 
  -7   0   6        1.05       -4.82      7.20 o 
  -6   0   6      106.31       87.12      9.44 o 
  -5   0   6       75.93       61.04      8.72 o 
  -4   0   6      103.92      125.73     11.91 o 
  -3   0   6       34.53       37.09      4.27 o 
  -2   0   6       13.44        6.71      1.27 o 
  -1   0   6        7.37      141.08     26.28 o 
   0   0   6      130.12       80.69      6.07 o 
   1   0   6      552.18      535.71     19.81 o 
   2   0   6      259.84      232.90     11.14 o 
   3   0   6      156.69      161.42      8.18 o 
   4   0   6      496.10      525.10     14.13 o 
   5   0   6     1064.15     1161.96     79.33 o 
   6   0   6       41.47      115.73     11.07 o 
   7   0   6        7.40       15.80      7.54 o 
   8   0   6       87.57       70.09     13.54 o 
  -7   1   6      104.88      114.12     26.26 o 
  -6   1   6        3.26       13.01      4.27 o 
  -5   1   6      358.30      370.60     19.52 o 
  -4   1   6      839.86      804.46     30.42 o 
  -3   1   6     1727.01     1773.52     33.67 o 
  -2   1   6     1542.00     1513.78     35.52 o 
  -1   1   6       47.17       59.21      4.55 o 
   0   1   6      206.51      189.59      8.73 o 
   1   1   6      242.87      248.88      9.33 o 
   2   1   6      385.11      343.26     36.71 o 
   3   1   6      652.93      639.93     13.76 o 
   4   1   6       23.39       29.86      3.39 o 
   5   1   6      196.75      180.69      7.65 o 
   6   1   6     1669.23     1699.63     34.60 o 
   7   1   6        2.58       62.48     10.71 o 
   8   1   6      586.91      570.33     32.82 o 
   9   1   6        7.58       -2.35      4.30 o 
  -7   2   6       33.15       40.62     12.44 o 
  -6   2   6      203.81      217.52     16.40 o 
  -5   2   6       72.52       91.15      8.66 o 
  -4   2   6      473.71      446.63     19.64 o 
  -3   2   6        0.47        1.22      1.86 o 
  -2   2   6      241.21      233.57      9.16 o 
  -1   2   6      438.44      469.39     12.02 o 
   0   2   6     1462.75     1439.37     23.97 o 
   1   2   6     1099.48     1484.20     38.25 o 
   2   2   6      905.29      853.15     25.50 o 
   3   2   6      224.65      207.15      8.30 o 
   4   2   6       41.22       39.06      3.47 o 
   5   2   6      488.35      685.51     19.50 o 
   6   2   6       77.03       60.88      5.82 o 
   7   2   6       61.93       54.10      7.98 o 
   8   2   6      851.02      824.32     38.95 o 
   9   2   6       83.82      108.43     19.72 o 
  -7   3   6      159.81      122.79     21.28 o 
  -6   3   6      500.76      456.62     29.09 o 
  -5   3   6      568.62      548.84     24.67 o 
  -4   3   6       30.56       25.58      3.77 o 
  -3   3   6      342.37      280.48     11.16 o 
  -2   3   6      892.61      896.13     26.93 o 
  -1   3   6     1093.86     1766.14     70.01 o 
   0   3   6      760.18      791.48     23.38 o 
   1   3   6      303.04      250.86     11.41 o 
   2   3   6       75.54       77.44      3.39 o 
   3   3   6      110.34       91.83      6.02 o 
   4   3   6       15.74       16.06      2.58 o 
   5   3   6        0.17        0.06      1.19 o 
   6   3   6        2.54       15.71      2.45 o 
   7   3   6        0.23       -2.80      2.80 o 
   8   3   6      116.68       98.28     15.14 o 
   9   3   6       32.99       17.99      7.88 o 
  -6   4   6      272.78      268.89     23.28 o 
  -5   4   6       96.94       81.54     12.06 o 
  -4   4   6      396.99      429.84     20.08 o 
  -3   4   6       70.99       85.39      6.02 o 
  -2   4   6      427.80      441.66     13.94 o 
  -1   4   6      821.35      791.40     25.27 o 
   0   4   6       20.25       11.30      2.68 o 
   1   4   6      450.63      481.48     46.20 o 
   2   4   6      272.26      388.24     79.88 o 
   3   4   6      259.07      228.29     13.85 o 
   4   4   6     1100.76     1042.19     19.72 o 
   5   4   6      734.05      751.64     15.83 o 
   6   4   6       31.33       31.68      3.67 o 
   7   4   6       87.52       86.55     12.12 o 
   8   4   6      117.52      110.32     14.03 o 
   9   4   6      139.75      145.97     17.31 o 
  -6   5   6      164.29      136.52     17.49 o 
  -5   5   6       56.67       65.96     13.01 o 
  -4   5   6       87.34       72.51     10.54 o 
  -3   5   6       50.37       42.30      5.89 o 
  -2   5   6       17.64       27.75      6.27 o 
  -1   5   6      739.61      673.27     31.57 o 
   0   5   6      584.99      479.62     20.41 o 
   1   5   6      655.28      654.01     26.01 o 
   2   5   6      347.43      371.34     30.91 o 
   3   5   6      168.97      153.03     15.04 o 
   4   5   6      402.07      397.26     12.97 o 
   5   5   6      204.97      209.67      8.39 o 
   6   5   6      175.17      173.70      8.37 o 
   7   5   6        0.22        5.78      3.33 o 
   8   5   6        1.10       40.37      9.82 o 
   9   5   6        0.78       -1.73     27.71 o 
  -5   6   6        2.04       -2.66      4.78 o 
  -4   6   6        0.91       26.36      7.52 o 
  -3   6   6      172.88      159.66     12.37 o 
  -2   6   6       18.26       12.53      4.57 o 
  -1   6   6       87.91       85.10     12.64 o 
   0   6   6      359.11      333.99     16.61 o 
   1   6   6      319.41      324.93     14.79 o 
   2   6   6      264.69      286.10     24.45 o 
   3   6   6       27.81       14.39      3.71 o 
   4   6   6       31.98       23.95      3.93 o 
   5   6   6      740.43      700.89     14.98 o 
   6   6   6      381.40      400.48     14.37 o 
   7   6   6      269.20      285.67     20.34 o 
   8   6   6       46.63       69.36     16.42 o 
   9   6   6       28.45       24.24      9.36 o 
  -5   7   6       22.54       24.01      7.53 o 
  -4   7   6      139.58      140.66     16.58 o 
  -3   7   6      532.71      497.09     28.88 o 
  -2   7   6      570.88      514.59     27.15 o 
  -1   7   6      411.97      533.58     50.74 o 
   0   7   6       40.68       40.24      9.38 o 
   1   7   6       62.02       57.87      5.45 o 
   2   7   6        1.24        3.94      2.89 o 
   3   7   6      483.30      491.39     34.72 o 
   4   7   6      900.78      872.60     40.05 o 
   5   7   6      222.23      185.87     21.61 o 
   6   7   6        2.51        4.04      1.90 o 
   7   7   6       70.81       66.90     11.46 o 
   8   7   6       84.70       89.27     18.89 o 
  -4   8   6      209.51      203.64     28.89 o 
  -3   8   6      497.28      427.29     37.03 o 
  -2   8   6      201.96      229.92     25.61 o 
  -1   8   6        0.40       -4.55      4.55 o 
   0   8   6        7.17        4.78      3.93 o 
   1   8   6      574.97      509.69     23.65 o 
   2   8   6      202.17      219.85     14.62 o 
   3   8   6      184.89      173.96     19.81 o 
   4   8   6     2865.29     2691.10     75.67 o 
   5   8   6      905.98      917.54     68.78 o 
   6   8   6       18.78       12.39      5.53 o 
   7   8   6      443.92      423.52     30.10 o 
   8   8   6      422.92      392.47     40.86 o 
  -3   9   6        9.58       27.24     11.23 o 
  -2   9   6        0.49       -5.13      5.13 o 
  -1   9   6       75.84       68.97     17.91 o 
   0   9   6      274.45      268.30     30.08 o 
   1   9   6        1.44        3.01      2.47 o 
   2   9   6       15.88        8.43      6.31 o 
   3   9   6      187.63      193.70     22.35 o 
   4   9   6      256.18      267.15     27.33 o 
   5   9   6      304.57      294.80     26.44 o 
   6   9   6      150.64      208.94     34.31 o 
   7   9   6      162.17      144.42     18.82 o 
  -2  10   6      459.37      469.97     41.23 o 
  -1  10   6      248.25      301.18     31.68 o 
   0  10   6      134.64      135.97     20.27 o 
   1  10   6       72.22       63.58     11.19 o 
   2  10   6       26.65      119.41     21.71 o 
   3  10   6        2.38        4.27      7.54 o 
   4  10   6      119.87       82.96     15.53 o 
   5  10   6      215.50      190.66     22.96 o 
   6  10   6       46.95       31.25      9.68 o 
   7  10   6       49.92      112.45     21.87 o 
  -1  11   6        0.61        5.33     12.71 o 
   0  11   6        3.82       14.65      7.25 o 
   1  11   6      116.75      124.01     21.54 o 
   2  11   6      134.82      140.68     25.45 o 
   3  11   6        0.51        7.36      5.99 o 
   4  11   6       24.79       18.23     12.45 o 
   5  11   6       23.41       85.85     38.93 o 
   6  11   6       79.14      101.82     20.73 o 
   1  12   6      264.69      277.04     25.82 o 
   2  12   6      210.24      255.12     31.04 o 
   3  12   6        0.57        3.50      9.84 o 
   4  12   6       82.71       57.02     14.38 o 
  -1 -10   7        3.23        6.33      4.70 o 
  -4  -9   7      160.74      167.00     24.91 o 
  -3  -9   7       23.74       17.24     16.88 o 
  -2  -9   7       15.81       32.41     10.55 o 
  -1  -9   7       27.47       68.71     14.99 o 
   0  -9   7      191.48      174.17     22.10 o 
   1  -9   7      129.92      115.76     17.13 o 
   2  -9   7        9.26       -0.78      5.48 o 
  -5  -8   7       96.83       73.15     15.80 o 
  -4  -8   7       97.89       97.88     24.45 o 
  -3  -8   7       29.11      170.55     24.72 o 
  -2  -8   7      403.07      406.00     35.10 o 
  -1  -8   7      311.16      258.47     26.69 o 
   0  -8   7      158.45      161.11     20.46 o 
   1  -8   7      368.46      347.88     29.02 o 
   2  -8   7      153.20      203.66     21.95 o 
   3  -8   7       90.98       91.45     26.27 o 
   4  -8   7      213.81      206.85     38.34 o 
  -6  -7   7        1.30      -10.65     23.22 o 
  -5  -7   7      154.25      172.96     19.07 o 
  -4  -7   7      563.79      567.61     32.36 o 
  -3  -7   7      653.30      672.95     41.28 o 
  -2  -7   7      382.40      392.38     23.36 o 
  -1  -7   7       90.65       91.99     14.11 o 
   0  -7   7      220.52      235.96     49.35 o 
   1  -7   7      389.60      357.77     28.37 o 
   2  -7   7      571.89      545.85     34.37 o 
   3  -7   7        1.82       -0.44      3.99 o 
   4  -7   7        9.47       13.36      4.83 o 
   5  -7   7       31.20       37.91     13.97 o 
  -6  -6   7      170.38      186.74     25.96 o 
  -5  -6   7       61.00       62.78     14.50 o 
  -4  -6   7      545.65      512.79     29.95 o 
  -3  -6   7      629.71      566.82     28.78 o 
  -2  -6   7       97.85      118.76     12.92 o 
  -1  -6   7        0.77       -1.24      1.65 o 
   0  -6   7      305.51      245.08     22.82 o 
   1  -6   7      663.02      595.74     17.58 o 
   2  -6   7      808.57      770.77     45.33 o 
   3  -6   7      337.58      338.86     47.69 o 
   4  -6   7        0.83       45.83     22.08 o 
   5  -6   7        0.27       -8.62      9.31 o 
  -6  -5   7       52.21       45.42     12.76 o 
  -5  -5   7        0.24       32.04     12.48 o 
  -4  -5   7      144.46      182.38     26.41 o 
  -3  -5   7        0.40       11.52      6.36 o 
  -2  -5   7       11.66       14.38      4.23 o 
  -1  -5   7     1273.07     1244.90     28.90 o 
   0  -5   7      597.94      857.52     39.01 o 
   1  -5   7       25.25       26.60      7.61 o 
   2  -5   7        0.20        0.92      2.34 o 
   3  -5   7       55.10       56.99      7.92 o 
   4  -5   7       45.93       46.56      8.45 o 
   5  -5   7       34.72       44.26     11.19 o 
   6  -5   7       55.00       69.91     14.37 o 
  -7  -4   7      181.30      231.04     28.90 o 
  -6  -4   7       22.65       28.22     10.54 o 
  -5  -4   7       15.31       44.18     12.75 o 
  -4  -4   7      276.97      297.92     19.59 o 
  -3  -4   7        5.18        6.04      3.41 o 
  -2  -4   7      218.68      358.58     25.27 o 
  -1  -4   7      838.28      827.63     28.34 o 
   0  -4   7      243.99      264.79     20.46 o 
   1  -4   7        0.14        0.73      3.37 o 
   2  -4   7        1.02        3.64      2.69 o 
   3  -4   7      737.78      708.35     26.76 o 
   4  -4   7      499.69      487.43     21.17 o 
   5  -4   7       38.82       28.97      5.83 o 
   6  -4   7      426.46      385.44     32.26 o 
   7  -4   7      130.35      122.52     19.51 o 
  -7  -3   7       80.15       53.96     14.71 o 
  -6  -3   7      558.07      497.10     38.56 o 
  -5  -3   7      759.25      630.17     41.28 o 
  -4  -3   7      738.64      803.62     29.47 o 
  -3  -3   7      115.62      167.75     11.80 o 
  -2  -3   7        0.63        5.43      3.61 o 
  -1  -3   7       14.57       16.75      3.38 o 
   0  -3   7      219.99      241.98     14.19 o 
   1  -3   7      424.84      458.85     22.61 o 
   2  -3   7      337.36      333.97     23.45 o 
   3  -3   7      137.94      128.21     10.81 o 
   4  -3   7       18.37       25.01      4.36 o 
   5  -3   7        4.66        4.16      8.94 o 
   6  -3   7      180.19      174.23     20.92 o 
   7  -3   7      145.06      149.80     20.81 o 
  -7  -2   7        4.10       20.54     20.29 o 
  -6  -2   7      349.13      336.17     30.61 o 
  -5  -2   7      139.91      172.02     15.15 o 
  -4  -2   7       31.45       22.11      3.35 o 
  -3  -2   7       28.72       28.58      4.03 o 
  -2  -2   7      113.55      117.53      7.40 o 
  -1  -2   7     1010.46     1383.96     24.51 o 
   0  -2   7     1033.86     1025.04     30.50 o 
   1  -2   7      142.45      133.61     11.73 o 
   2  -2   7      435.06      413.57     27.32 o 
   3  -2   7      136.14      124.87     11.53 o 
   4  -2   7      162.91      141.97     10.04 o 
   5  -2   7       32.20       26.51      4.79 o 
   6  -2   7      158.30      146.67     18.47 o 
   7  -2   7      371.64      393.51     32.39 o 
   8  -2   7       60.10       78.94     15.83 o 
  -7  -1   7      772.40      795.74     51.88 o 
  -6  -1   7       30.79       30.18      9.07 o 
  -5  -1   7      315.32      308.14     16.58 o 
  -4  -1   7      131.31      284.94     23.66 o 
  -3  -1   7      406.81      404.58     13.66 o 
  -2  -1   7      810.92      908.56     20.88 o 
  -1  -1   7      106.65       83.30     29.33 o 
   0  -1   7      195.50      202.99      8.94 o 
   1  -1   7       14.22       29.77     13.04 o 
   2  -1   7      786.06     1024.96     25.36 o 
   3  -1   7      181.55      175.55      9.32 o 
   4  -1   7       23.20        9.07      5.86 o 
   5  -1   7       13.71       17.26      3.05 o 
   6  -1   7       33.93       39.67      9.30 o 
   7  -1   7       38.28       38.65      9.89 o 
   8  -1   7       51.16       54.82     12.32 o 
  -7   0   7      177.83      154.55     22.94 o 
  -6   0   7       21.03       41.89     10.32 o 
  -5   0   7      446.55      406.92     23.27 o 
  -4   0   7      780.53      763.17     36.29 o 
  -3   0   7      742.87      729.80     31.59 o 
  -2   0   7     1459.57     1577.29     39.63 o 
  -1   0   7      241.66      251.17     10.09 o 
   0   0   7     2644.80     3095.46     65.62 o 
   1   0   7      985.64     1088.99     38.41 o 
   2   0   7      663.43      555.63     17.98 o 
   3   0   7     1235.65     1114.33     34.62 o 
   4   0   7      343.44      380.99     13.62 o 
   5   0   7       18.25       17.24      2.34 o 
   6   0   7      172.87      261.30     21.44 o 
   7   0   7      114.27      195.57     18.18 o 
   8   0   7      153.88      181.07     30.33 o 
  -7   1   7      108.05      101.10     27.00 o 
  -6   1   7      105.79      102.64     10.18 o 
  -5   1   7       77.26       72.87      8.97 o 
  -4   1   7       28.01       25.94      6.12 o 
  -3   1   7      202.41      175.36     12.28 o 
  -2   1   7      724.58      705.37     16.67 o 
  -1   1   7      455.43      424.03     12.41 o 
   0   1   7      200.52      263.31     11.16 o 
   1   1   7       11.49       15.93      2.69 o 
   2   1   7       24.19      156.73     16.53 o 
   3   1   7      363.15      468.85     18.07 o 
   4   1   7      548.27      527.18     19.29 o 
   5   1   7      115.16      116.06      6.80 o 
   6   1   7      264.82      243.22     14.90 o 
   7   1   7      164.16      171.41     16.64 o 
   8   1   7       62.64       70.10     11.75 o 
  -7   2   7       25.33       37.46     12.42 o 
  -6   2   7        7.72        4.55      2.48 o 
  -5   2   7      273.76      275.73     17.86 o 
  -4   2   7      388.87      371.72     16.78 o 
  -3   2   7      421.23      437.39     18.91 o 
  -2   2   7      768.24      696.30     17.12 o 
  -1   2   7     1685.55     1579.54     25.30 o 
   0   2   7     2274.08     2195.80     31.74 o 
   1   2   7      611.60      575.53     16.54 o 
   2   2   7       97.22      113.83      8.80 o 
   3   2   7      797.62      723.44     23.25 o 
   4   2   7      754.73      746.38     19.70 o 
   5   2   7     1095.90     1195.97     21.98 o 
   6   2   7      748.13      695.11     30.94 o 
   7   2   7        3.33        5.98      7.26 o 
   8   2   7      130.85       81.78     16.51 o 
   9   2   7       32.59       30.81     14.11 o 
  -6   3   7        2.71       73.27     16.51 o 
  -5   3   7      941.49      907.74     32.60 o 
  -4   3   7     2392.92     2413.73     49.13 o 
  -3   3   7      338.38      315.72     16.23 o 
  -2   3   7      132.82      108.87     10.12 o 
  -1   3   7       26.44       37.99      5.21 o 
   0   3   7      519.52      477.82     15.40 o 
   1   3   7      405.55      345.56     14.20 o 
   2   3   7      264.22      268.57     13.44 o 
   3   3   7      320.57      327.17     11.23 o 
   4   3   7       47.37      143.60      9.17 o 
   5   3   7      677.78      631.08     15.95 o 
   6   3   7      440.49      451.30     15.40 o 
   7   3   7       39.55       37.13     10.77 o 
   8   3   7       21.54        8.57      8.13 o 
   9   3   7        3.94       65.79     49.57 o 
  -6   4   7      430.30      402.06     29.49 o 
  -5   4   7      694.78      621.93     34.22 o 
  -4   4   7      696.94      651.03     25.50 o 
  -3   4   7       11.91      119.41     26.48 o 
  -2   4   7        3.72        2.24      2.17 o 
  -1   4   7       48.42       59.03      5.39 o 
   0   4   7     1608.14     1561.31     33.11 o 
   1   4   7     1190.61     1072.79     22.15 o 
   2   4   7     3130.89     3409.32     57.27 o 
   3   4   7     3042.88     2949.55     36.18 o 
   4   4   7        0.10        1.67      1.22 o 
   5   4   7      593.33      587.60     17.43 o 
   6   4   7     1017.01     1085.29     23.38 o 
   7   4   7      481.87      516.76     40.10 o 
   8   4   7      155.71      147.62     22.43 o 
   9   4   7       11.53        7.36      6.42 o 
  -6   5   7       30.09       29.55      8.16 o 
  -5   5   7       22.13       10.05      8.68 o 
  -4   5   7       30.60       39.57      8.59 o 
  -3   5   7       30.25       24.43      3.47 o 
  -2   5   7      152.87      178.58     11.00 o 
  -1   5   7      112.69      121.92      8.81 o 
   0   5   7       75.96      110.63     11.41 o 
   1   5   7       84.67       88.94      6.11 o 
   2   5   7       17.37       26.95      4.06 o 
   3   5   7      533.12      541.54     23.76 o 
   4   5   7       42.83       33.53      4.05 o 
   5   5   7      189.24      198.86     10.78 o 
   6   5   7       23.90       18.92      3.20 o 
   7   5   7       29.27       26.62      6.41 o 
   8   5   7       95.21       88.51     12.58 o 
   9   5   7      150.44      157.42     55.41 o 
  -5   6   7       11.98       20.27      6.99 o 
  -4   6   7      341.42      294.22     23.45 o 
  -3   6   7      242.01      226.85     18.99 o 
  -2   6   7      102.90      120.34     13.28 o 
  -1   6   7      456.40      445.34     29.98 o 
   0   6   7       12.98       15.10      2.56 o 
   1   6   7      138.08      126.90     15.80 o 
   2   6   7      258.08      205.97     13.73 o 
   3   6   7      709.06      746.95     49.96 o 
   4   6   7      742.78      789.98     83.26 o 
   5   6   7      503.06      507.11     19.70 o 
   6   6   7       20.98       44.69      5.64 o 
   7   6   7       18.94       19.58      5.32 o 
   8   6   7      152.49      124.16     22.58 o 
  -5   7   7       49.21       65.66     12.26 o 
  -4   7   7        7.44       27.48      8.05 o 
  -3   7   7       32.23       21.16      5.78 o 
  -2   7   7       16.13       25.51      6.15 o 
  -1   7   7      108.71      104.97     15.55 o 
   0   7   7      229.85      227.56     23.17 o 
   1   7   7       27.72       18.59      4.14 o 
   2   7   7        6.17        3.59      4.78 o 
   3   7   7       19.03       30.53      8.11 o 
   4   7   7        1.34       70.71     10.07 o 
   5   7   7       78.82       78.75      7.36 o 
   6   7   7        0.12       13.25      4.60 o 
   7   7   7       22.18       32.28     10.78 o 
   8   7   7      162.57      199.95     28.63 o 
  -4   8   7       33.40       30.08     12.77 o 
  -3   8   7      304.14      271.60     22.63 o 
  -2   8   7       34.88       60.54     14.96 o 
  -1   8   7      242.17      240.37     25.23 o 
   0   8   7      479.09      474.00     32.67 o 
   1   8   7      279.31      254.93     11.43 o 
   2   8   7       22.03       14.63      7.90 o 
   3   8   7      138.26      294.65     26.06 o 
   4   8   7        0.27        1.05     13.67 o 
   5   8   7      756.41      677.04     37.69 o 
   6   8   7      944.21      925.92     34.29 o 
   7   8   7        3.53       -5.51      7.36 o 
   8   8   7        3.99       56.41     29.33 o 
  -3   9   7       70.22       57.47     14.78 o 
  -2   9   7       63.65       76.50     16.09 o 
  -1   9   7        6.76        4.16      5.00 o 
   0   9   7      225.89      224.81     35.46 o 
   1   9   7       55.73       52.24     11.27 o 
   2   9   7       20.24       14.42      7.80 o 
   3   9   7       17.04        4.98      3.58 o 
   4   9   7        7.20        2.06     11.51 o 
   5   9   7      223.71      221.44     45.36 o 
   6   9   7      218.93      266.80     21.88 o 
   7   9   7       27.70       22.93      7.80 o 
  -2  10   7       37.16       31.42     10.63 o 
  -1  10   7        0.42       22.17     10.75 o 
   0  10   7      297.08      276.33     44.19 o 
   1  10   7      445.78      407.67     33.62 o 
   2  10   7      612.33      601.87     42.91 o 
   3  10   7      196.82      174.24     22.69 o 
   4  10   7        8.44        8.35      4.56 o 
   5  10   7       12.71        8.29      5.06 o 
   6  10   7      347.70      366.81     38.58 o 
   7  10   7      297.19      298.98     27.87 o 
  -1  11   7       83.67       67.98     15.99 o 
   0  11   7        1.70        4.57     11.97 o 
   1  11   7      248.48      249.13     27.87 o 
   2  11   7      190.77      258.34     31.61 o 
   3  11   7       48.35       26.76     12.95 o 
   4  11   7        8.48        9.93      7.70 o 
   5  11   7       82.75      226.71     40.32 o 
   6  11   7      131.08      141.27     23.82 o 
   1  12   7        8.47        4.39      5.71 o 
   2  12   7       63.44       86.13     13.98 o 
   3  12   7       18.05       28.60     10.60 o 
   4  12   7      131.70      100.66     18.75 o 
  -3  -9   8      112.37       89.55     17.74 o 
  -2  -9   8      173.26      204.20     26.74 o 
  -1  -9   8       43.44       51.67     13.15 o 
   0  -9   8       29.71       33.89     15.04 o 
   1  -9   8        0.19        1.13     19.08 o 
  -4  -8   8      319.80      260.85     31.08 o 
  -3  -8   8      175.20      165.23     23.99 o 
  -2  -8   8      295.13      325.90     32.13 o 
  -1  -8   8      191.44      181.52     23.32 o 
   0  -8   8       19.17       16.04      6.93 o 
   1  -8   8       44.60       36.40      9.88 o 
   2  -8   8      348.65      319.60     28.27 o 
   3  -8   8      411.24      388.80     36.78 o 
  -5  -7   8       63.32       79.07     17.81 o 
  -4  -7   8       55.58       51.94     14.19 o 
  -3  -7   8       12.85       25.43     10.04 o 
  -2  -7   8        2.50       21.26      8.51 o 
  -1  -7   8       53.87      107.02     17.33 o 
   0  -7   8      117.65      111.56     17.15 o 
   1  -7   8        7.89      237.46    118.17 o 
   2  -7   8      118.49      101.58     15.22 o 
   3  -7   8      166.42      151.15     21.03 o 
   4  -7   8       21.34       23.37      7.95 o 
  -6  -6   8       83.10       73.34     16.84 o 
  -5  -6   8      118.56      100.73     19.02 o 
  -4  -6   8        8.12       13.82      7.31 o 
  -3  -6   8      104.85      133.37     20.86 o 
  -2  -6   8      490.72      506.02     36.95 o 
  -1  -6   8       58.35      133.94     32.84 o 
   0  -6   8      251.84      228.05     23.14 o 
   1  -6   8      367.55      315.43     21.99 o 
   2  -6   8        4.36        1.11      6.01 o 
   3  -6   8       82.98       95.20     32.18 o 
   4  -6   8      136.87      148.89     16.41 o 
   5  -6   8      268.45      268.16     28.56 o 
  -6  -5   8       38.47       28.24     12.00 o 
  -5  -5   8       45.21       42.75     12.20 o 
  -4  -5   8      163.86      152.67     21.28 o 
  -3  -5   8       97.18      181.81     44.50 o 
  -2  -5   8      323.22      343.13     62.19 o 
  -1  -5   8       34.84       29.73      8.65 o 
   0  -5   8       32.21       95.86     11.94 o 
   1  -5   8      288.35      314.05     61.84 o 
   2  -5   8       28.28       13.94      6.04 o 
   3  -5   8       31.79       22.56      7.21 o 
   4  -5   8      108.53      125.79     13.64 o 
   5  -5   8       15.14       22.15      8.32 o 
   6  -5   8       95.19       63.28     13.98 o 
  -6  -4   8      220.07      274.14     30.76 o 
  -5  -4   8      408.10      410.86     35.78 o 
  -4  -4   8      466.46      418.49     34.08 o 
  -3  -4   8      328.38      301.96     20.36 o 
  -2  -4   8     1228.34     1152.30     51.17 o 
  -1  -4   8     2142.65     2052.18     51.08 o 
   0  -4   8       14.71       22.39      6.73 o 
   1  -4   8      384.07      353.37     27.76 o 
   2  -4   8     1190.00     1138.64     88.42 o 
   3  -4   8      264.13      280.35     18.86 o 
   4  -4   8      288.38      372.91     57.74 o 
   5  -4   8       45.62       44.21      7.92 o 
   6  -4   8       84.03       86.27     15.45 o 
   7  -4   8      310.36      311.10     31.07 o 
  -6  -3   8       21.01       31.23     10.74 o 
  -5  -3   8        5.02        8.50      8.72 o 
  -4  -3   8       17.46       52.78      9.03 o 
  -3  -3   8        1.84      465.04     54.75 o 
  -2  -3   8      171.67      184.59     13.17 o 
  -1  -3   8       28.65       33.00      5.26 o 
   0  -3   8      488.36      439.87     27.70 o 
   1  -3   8      138.07      196.73     19.39 o 
   2  -3   8      191.23      168.07     18.85 o 
   3  -3   8       20.78       21.51      6.99 o 
   4  -3   8      153.33      131.76     10.45 o 
   5  -3   8      258.73      235.29     16.54 o 
   6  -3   8       87.41      612.51    125.32 o 
   7  -3   8      222.53      211.95     24.94 o 
  -7  -2   8       75.01       64.82     14.22 o 
  -6  -2   8      149.42      147.99     21.66 o 
  -5  -2   8       59.83      107.45     12.69 o 
  -4  -2   8      272.04      293.90     13.95 o 
  -3  -2   8      555.53      544.58     18.55 o 
  -2  -2   8     2281.85     2070.81     41.34 o 
  -1  -2   8     1172.22     1111.87     21.27 o 
   0  -2   8      113.39      452.98     55.30 o 
   1  -2   8        3.05        2.11      2.65 o 
   2  -2   8      149.51      144.76     22.49 o 
   3  -2   8      892.24      808.32     36.73 o 
   4  -2   8     1158.27     1120.97     33.89 o 
   5  -2   8       88.39       88.02      8.32 o 
   6  -2   8       48.86       48.71     10.68 o 
   7  -2   8      187.43      170.63     21.41 o 
   8  -2   8       33.52       43.03     16.82 o 
  -7  -1   8      205.40      275.05     31.46 o 
  -6  -1   8      437.25      412.70     34.75 o 
  -5  -1   8      294.99      297.85     21.25 o 
  -4  -1   8       22.88       22.66      5.83 o 
  -3  -1   8      410.85      534.46     33.67 o 
  -2  -1   8      229.57      256.67     10.24 o 
  -1  -1   8      662.27      686.38     22.38 o 
   0  -1   8       96.58      113.36      7.22 o 
   1  -1   8      144.02      142.37     10.87 o 
   2  -1   8      300.04      372.78     65.37 o 
   3  -1   8      287.89      725.09     43.65 o 
   4  -1   8      240.42      202.50     11.70 o 
   5  -1   8        8.71       15.12      3.68 o 
   6  -1   8       13.17       23.59     11.53 o 
   7  -1   8       25.53       23.28      7.71 o 
   8  -1   8       33.18       29.51      9.23 o 
  -7   0   8      127.73      113.77     19.18 o 
  -6   0   8      322.90      334.01     25.50 o 
  -5   0   8      341.94      376.13     23.70 o 
  -4   0   8       52.07       81.56     10.36 o 
  -3   0   8       67.87       61.17      8.68 o 
  -2   0   8      338.07      363.99     11.24 o 
  -1   0   8     2020.66     1984.45     39.47 o 
   0   0   8     1194.70     1034.91     28.50 o 
   1   0   8      133.17      246.59     15.50 o 
   2   0   8        1.26        3.90      2.00 o 
   3   0   8      267.27      285.76     14.28 o 
   4   0   8      703.79      726.41     24.64 o 
   5   0   8      924.34      910.12     22.63 o 
   6   0   8      114.60      117.12     12.72 o 
   7   0   8       91.81       85.43     12.05 o 
   8   0   8        0.05       13.10      7.82 o 
  -6   1   8        1.80       24.48      8.84 o 
  -5   1   8        8.10        8.43      3.23 o 
  -4   1   8       21.80       24.06      7.26 o 
  -3   1   8      289.07      540.62     27.93 o 
  -2   1   8      378.48      359.13     13.27 o 
  -1   1   8      156.65      156.90      9.02 o 
   0   1   8       12.25       10.19      2.46 o 
   1   1   8        2.08       11.60      2.70 o 
   2   1   8      214.71      304.51     21.36 o 
   3   1   8      245.49      258.88     11.94 o 
   4   1   8      305.36      271.24     11.35 o 
   5   1   8       84.27       87.26      6.19 o 
   6   1   8       21.12       18.96      2.69 o 
   7   1   8        2.67        4.97      3.73 o 
   8   1   8      436.71      402.73     27.37 o 
  -6   2   8       84.77       72.17     11.59 o 
  -5   2   8      177.17      159.84     14.12 o 
  -4   2   8      133.43      137.37     12.13 o 
  -3   2   8      388.44      405.55     22.12 o 
  -2   2   8      687.76      687.91     16.13 o 
  -1   2   8        0.76       -1.02      1.65 o 
   0   2   8      184.83      438.85     24.86 o 
   1   2   8     1055.78     1149.83     31.50 o 
   2   2   8      654.89      637.85     25.26 o 
   3   2   8     1314.32     1235.84     27.83 o 
   4   2   8      507.75      489.62     16.06 o 
   5   2   8       82.48       77.42      6.76 o 
   6   2   8      197.16      192.00     12.59 o 
   7   2   8       71.52       60.63     13.87 o 
   8   2   8        5.39        7.57      6.28 o 
   9   2   8        6.12       21.76      9.48 o 
  -6   3   8       94.67       95.94     11.82 o 
  -5   3   8       23.83       26.14      5.59 o 
  -4   3   8       96.00       82.87      9.45 o 
  -3   3   8      362.29      335.94     17.62 o 
  -2   3   8        0.67       56.41      8.70 o 
  -1   3   8      151.13      222.70     11.81 o 
   0   3   8       35.70       48.75      5.17 o 
   1   3   8      104.52      116.73      6.85 o 
   2   3   8       48.64       36.86      6.02 o 
   3   3   8      612.49      572.59     22.31 o 
   4   3   8      199.12      249.97     12.49 o 
   5   3   8       46.89       46.39      4.92 o 
   6   3   8      379.08      382.17     14.46 o 
   7   3   8      286.10      283.12     35.09 o 
   8   3   8      138.02      128.92     25.58 o 
   9   3   8       30.48       26.46      9.71 o 
  -6   4   8       50.21       56.92     10.81 o 
  -5   4   8       83.40       97.99     10.93 o 
  -4   4   8       84.25       60.22      7.71 o 
  -3   4   8      219.03      233.15     17.61 o 
  -2   4   8      986.15     1023.48     23.14 o 
  -1   4   8     1808.34     1735.58     40.39 o 
   0   4   8      740.40      689.48     25.30 o 
   1   4   8       38.59       41.72      5.74 o 
   2   4   8       10.26       55.88     33.15 o 
   3   4   8       13.33       11.87      2.08 o 
   4   4   8      956.36      899.96     31.50 o 
   5   4   8      236.08      231.80     10.51 o 
   6   4   8       90.48       64.84     18.53 o 
   7   4   8       85.67       84.63     16.57 o 
   8   4   8        4.09       20.17      8.97 o 
   9   4   8      135.97      154.70     24.88 o 
  -5   5   8      142.44      155.66     17.81 o 
  -4   5   8       16.64       20.97      5.80 o 
  -3   5   8      138.41      137.95      8.88 o 
  -2   5   8       91.31      100.08      8.51 o 
  -1   5   8      248.45      268.30     14.69 o 
   0   5   8      335.68      338.41     17.17 o 
   1   5   8       77.96       61.79      5.87 o 
   2   5   8      184.32      214.72     10.40 o 
   3   5   8       47.51       37.42      7.75 o 
   4   5   8       73.11       68.57      5.48 o 
   5   5   8      800.90      775.12     20.42 o 
   6   5   8      344.26      357.58     14.73 o 
   7   5   8        1.22       -3.69      6.93 o 
   8   5   8       13.42       24.28     10.22 o 
   9   5   8      171.20      178.43     26.92 o 
  -5   6   8      264.15      219.80     22.18 o 
  -4   6   8       85.06      101.26     16.28 o 
  -3   6   8      136.84      150.87     16.11 o 
  -2   6   8        2.98       -0.07      2.02 o 
  -1   6   8        0.34        0.09      1.62 o 
   0   6   8      392.88      367.60     13.48 o 
   1   6   8      554.21      561.35     18.50 o 
   2   6   8      362.59      341.56     29.76 o 
   3   6   8      346.03      342.30     36.00 o 
   4   6   8        5.21        2.44      2.81 o 
   5   6   8      296.60      331.71     15.28 o 
   6   6   8      170.77      242.63     19.91 o 
   7   6   8      104.40       84.75     17.36 o 
   8   6   8      111.69      130.71     22.90 o 
  -4   7   8       84.27       80.91     13.24 o 
  -3   7   8       14.22        6.62      2.95 o 
  -2   7   8       19.58        9.18      4.06 o 
  -1   7   8      235.88      305.63     42.02 o 
   0   7   8       57.40       46.13      6.03 o 
   1   7   8       27.14       27.72      4.73 o 
   2   7   8       10.16        9.36      3.16 o 
   3   7   8       57.34       47.77     13.77 o 
   4   7   8       76.48       70.56     17.07 o 
   5   7   8       35.58       17.63      7.36 o 
   6   7   8       36.97       33.33      8.63 o 
   7   7   8       66.71       88.84     18.48 o 
   8   7   8        3.24       -3.12      8.69 o 
  -4   8   8      100.90       90.98     15.67 o 
  -3   8   8      512.65      464.18     30.20 o 
  -2   8   8      544.69      540.47     30.09 o 
  -1   8   8      845.54      728.71     44.19 o 
   0   8   8      176.91      156.98     19.23 o 
   1   8   8      258.04      193.43     11.03 o 
   2   8   8      380.05      326.48     17.58 o 
   3   8   8      536.16      571.00     52.51 o 
   4   8   8      226.68      236.45     32.60 o 
   5   8   8      181.61      226.49     30.65 o 
   6   8   8      915.50      895.59     40.77 o 
   7   8   8      235.45      200.18     28.58 o 
   8   8   8        7.55       60.56     16.60 o 
  -3   9   8        0.66       -2.96     11.54 o 
  -2   9   8        8.65        1.79      8.72 o 
  -1   9   8       11.33       25.00     14.97 o 
   0   9   8       24.97       24.45      8.59 o 
   1   9   8      135.32      135.33     18.02 o 
   2   9   8      108.52      114.68     15.92 o 
   3   9   8      102.42       87.38     21.13 o 
   4   9   8        3.84       27.09     27.78 o 
   5   9   8      190.68      166.84     30.93 o 
   6   9   8      125.79      171.63     19.17 o 
   7   9   8        0.38        5.18      9.07 o 
  -2  10   8      185.47      183.89     26.60 o 
  -1  10   8      194.84      252.65     29.55 o 
   0  10   8      495.79      476.32     37.89 o 
   1  10   8      297.16      258.47     26.63 o 
   2  10   8       43.70      184.23    130.57 o 
   3  10   8       49.02       43.13     12.40 o 
   4  10   8      125.52      146.77     27.48 o 
   5  10   8        0.84       -0.66      3.26 o 
   6  10   8       89.29       65.24     16.08 o 
   7  10   8       91.00      119.54     24.58 o 
  -1  11   8        1.35        5.88      6.90 o 
   0  11   8       44.51       53.32     14.16 o 
   1  11   8       80.18       93.41     16.92 o 
   2  11   8       51.11       81.59     15.56 o 
   3  11   8       44.62       27.13     10.44 o 
   4  11   8        0.65       21.57     14.10 o 
   5  11   8       52.50      111.93     18.98 o 
   6  11   8      104.46       96.80     25.80 o 
   2  12   8      164.05      170.24     32.29 o 
   3  12   8      119.45      143.90     32.73 o 
   4  12   8       39.77       29.84     15.56 o 
  -1  -9   9        1.58       11.89     12.18 o 
   0  -9   9       40.06       45.17     13.03 o 
  -3  -8   9      153.49      264.30     50.44 o 
  -2  -8   9       17.17      133.14     59.94 o 
  -1  -8   9        3.73        0.71     10.61 o 
   0  -8   9      359.39      361.91     32.82 o 
   1  -8   9      396.98      393.75     35.01 o 
   2  -8   9      151.27      170.58     28.70 o 
   3  -8   9       27.18       28.64      9.01 o 
  -4  -7   9        0.35        2.35      5.02 o 
  -3  -7   9        9.80       30.33     10.46 o 
  -2  -7   9       64.26       72.21     15.00 o 
  -1  -7   9       61.45       56.22     13.53 o 
   0  -7   9      173.68      209.61     48.45 o 
   1  -7   9       50.69       39.80      9.73 o 
   2  -7   9        5.76       12.89      6.75 o 
   3  -7   9       44.98       54.96     13.12 o 
   4  -7   9       82.16       68.98     15.16 o 
  -5  -6   9       25.23       44.63     13.98 o 
  -4  -6   9      592.08      581.32     44.93 o 
  -3  -6   9      591.21      553.53     42.28 o 
  -2  -6   9      742.35      811.31     68.18 o 
  -1  -6   9      193.65      220.33     24.40 o 
   0  -6   9        3.03        6.17      3.50 o 
   1  -6   9       60.77       53.33      9.10 o 
   2  -6   9      633.04      586.12     46.81 o 
   3  -6   9      605.85      610.79     41.53 o 
   4  -6   9      131.55      152.16     16.68 o 
   5  -6   9       10.13        1.48      4.49 o 
  -5  -5   9        0.11      147.29     23.78 o 
  -4  -5   9       30.66       34.34      9.55 o 
  -3  -5   9       65.62       87.09     15.76 o 
  -2  -5   9      381.83      335.56     30.06 o 
  -1  -5   9        0.55        0.42      4.92 o 
   0  -5   9      189.09      299.17     24.24 o 
   1  -5   9       74.38       70.83     13.15 o 
   2  -5   9        2.13        8.18     10.31 o 
   3  -5   9      106.79       91.61     22.81 o 
   4  -5   9       36.62       33.08      7.65 o 
   5  -5   9        0.91       28.31     19.49 o 
   6  -5   9       33.10       20.66      8.67 o 
  -6  -4   9      114.72      116.08     20.08 o 
  -5  -4   9      201.92      181.15     24.33 o 
  -4  -4   9        4.15        2.82      6.00 o 
  -3  -4   9      327.30      324.80     30.12 o 
  -2  -4   9       93.94      254.50     25.66 o 
  -1  -4   9      544.33      478.09     36.94 o 
   0  -4   9       37.34       61.48      9.47 o 
   1  -4   9     1007.07      900.76     44.15 o 
   2  -4   9      162.26      161.82     18.95 o 
   3  -4   9      370.58      653.44     62.23 o 
   4  -4   9       45.81       41.62      7.97 o 
   5  -4   9       73.08       79.53     14.69 o 
   6  -4   9      147.99      131.54     19.36 o 
  -6  -3   9       32.37       28.29     17.52 o 
  -5  -3   9       88.97       64.52     14.30 o 
  -4  -3   9       74.52      100.52     17.45 o 
  -3  -3   9      106.87      150.52     11.78 o 
  -2  -3   9       57.74       57.74      8.99 o 
  -1  -3   9      189.23      192.30     13.12 o 
   0  -3   9       62.95       70.81     12.58 o 
   1  -3   9       22.88       71.37     22.52 o 
   2  -3   9       16.33      811.26    351.41 o 
   3  -3   9       57.40       70.98     12.31 o 
   4  -3   9       67.83       74.01      9.78 o 
   5  -3   9      103.86      120.05     12.42 o 
   6  -3   9       28.39      182.66     41.68 o 
   7  -3   9      129.50       74.60     15.85 o 
  -6  -2   9      196.30      186.51     25.74 o 
  -5  -2   9      155.93      161.66     16.41 o 
  -4  -2   9      965.56      866.79     37.29 o 
  -3  -2   9      477.38      450.07     17.61 o 
  -2  -2   9        0.46        2.69      1.48 o 
  -1  -2   9      220.72      422.39     13.92 o 
   0  -2   9      193.07      209.08     13.61 o 
   1  -2   9      331.87      345.32     25.02 o 
   2  -2   9     1080.37      989.82     42.95 o 
   3  -2   9       43.68       48.57      9.77 o 
   4  -2   9      154.22      164.76     16.09 o 
   5  -2   9       64.73       74.35      9.31 o 
   6  -2   9        9.82       17.11      7.69 o 
   7  -2   9       20.07       29.75      9.16 o 
  -6  -1   9       11.33        8.07      4.95 o 
  -5  -1   9      277.48      267.42     21.06 o 
  -4  -1   9       23.25       35.57      8.12 o 
  -3  -1   9      309.53      309.03     13.64 o 
  -2  -1   9       58.49       57.79      5.12 o 
  -1  -1   9       70.66       63.32      5.42 o 
   0  -1   9      200.10      197.75      9.45 o 
   1  -1   9      776.68      856.99     31.37 o 
   2  -1   9      419.29      400.34     15.82 o 
   3  -1   9       15.84       50.34     10.88 o 
   4  -1   9       12.62       18.41      4.07 o 
   5  -1   9      147.86      146.21     12.05 o 
   6  -1   9      168.68      191.68     20.60 o 
   7  -1   9      130.66      125.91     17.92 o 
   8  -1   9       79.82       92.31     23.74 o 
  -6   0   9      106.53      129.05     16.65 o 
  -5   0   9      154.16      168.50     16.83 o 
  -4   0   9      293.77      315.48     26.14 o 
  -3   0   9     1912.98     1726.11     57.90 o 
  -2   0   9     1886.90     1950.29     39.54 o 
  -1   0   9      635.04      737.20     20.11 o 
   0   0   9      402.46      396.94     16.12 o 
   1   0   9        1.87      114.22     13.55 o 
   2   0   9     1712.99     1788.90     79.04 o 
   3   0   9     1380.34     1320.15     36.90 o 
   4   0   9      199.43      220.93     13.76 o 
   5   0   9       97.41       97.00      9.26 o 
   6   0   9       36.10       39.01      4.92 o 
   7   0   9        2.83       10.49      4.17 o 
   8   0   9      174.50      121.23     28.31 o 
  -6   1   9       39.10       36.08      7.84 o 
  -5   1   9       43.59       31.66     10.79 o 
  -4   1   9       34.46       32.32      8.94 o 
  -3   1   9       29.80      271.30     23.54 o 
  -2   1   9      741.63      714.62     34.04 o 
  -1   1   9      474.66      443.06     15.08 o 
   0   1   9        0.78        3.10      1.75 o 
   1   1   9      276.06      239.31     11.94 o 
   2   1   9     1251.57     1424.20     47.82 o 
   3   1   9      847.30      761.68     21.63 o 
   4   1   9      215.70      209.89     10.33 o 
   5   1   9        5.28        7.80      1.67 o 
   6   1   9        0.98        3.34      2.05 o 
   7   1   9       12.43        8.24      3.18 o 
   8   1   9      608.42      618.25     46.32 o 
  -6   2   9      109.72      108.53     15.38 o 
  -5   2   9      137.07      138.54     13.50 o 
  -4   2   9        7.70       10.25      4.38 o 
  -3   2   9       25.25       18.71      4.94 o 
  -2   2   9        2.49        3.36      2.05 o 
  -1   2   9     1709.17     1631.68     32.45 o 
   0   2   9     1221.39     1154.29     38.45 o 
   1   2   9      995.16     1326.56     29.98 o 
   2   2   9      781.33      833.57     27.64 o 
   3   2   9        5.13        9.10      4.38 o 
   4   2   9       56.37       52.05      6.40 o 
   5   2   9      392.42      422.83     15.21 o 
   6   2   9      281.71      268.66     14.80 o 
   7   2   9      279.57      253.83     28.23 o 
   8   2   9       26.37       16.16      7.88 o 
  -6   3   9       39.04       38.62     11.46 o 
  -5   3   9        4.38        9.19      5.73 o 
  -4   3   9      105.64       90.60     10.36 o 
  -3   3   9      488.27      472.19     21.72 o 
  -2   3   9     1969.94     1994.88     34.88 o 
  -1   3   9      207.23      230.54     12.45 o 
   0   3   9     1122.93     1024.22     26.36 o 
   1   3   9       29.24       26.60      4.31 o 
   2   3   9      124.51      133.71     14.62 o 
   3   3   9      177.25      170.41     14.40 o 
   4   3   9      306.70      372.30     14.99 o 
   5   3   9      589.98      555.75     19.40 o 
   6   3   9      119.27      100.89      8.29 o 
   7   3   9      242.11      246.39     31.86 o 
   8   3   9      253.98      238.39     29.16 o 
  -5   4   9      316.59      297.30     24.92 o 
  -4   4   9      975.90      933.92     32.63 o 
  -3   4   9     1032.57     1043.69     32.17 o 
  -2   4   9     1292.20     1284.06     26.99 o 
  -1   4   9       23.01       18.45      3.87 o 
   0   4   9      783.45      785.55     26.54 o 
   1   4   9      263.23      263.26     14.91 o 
   2   4   9     1113.75     1156.54     67.33 o 
   3   4   9      826.33      796.81     19.00 o 
   4   4   9      588.34      576.69     26.90 o 
   5   4   9      217.31      227.03     15.26 o 
   6   4   9      206.16      225.58     13.02 o 
   7   4   9      324.89      399.30     36.77 o 
   8   4   9      396.02      430.73     39.88 o 
  -5   5   9       49.84       86.39     13.90 o 
  -4   5   9      138.39      129.03     15.55 o 
  -3   5   9        5.29        6.73      2.37 o 
  -2   5   9        3.33        7.08      2.04 o 
  -1   5   9        9.97        7.79      2.46 o 
   0   5   9      178.65      184.25     11.62 o 
   1   5   9      233.89      220.67     10.92 o 
   2   5   9       14.06       14.30      2.69 o 
   3   5   9       70.35       52.10      4.58 o 
   4   5   9      438.79      495.45     34.19 o 
   5   5   9       39.74       33.06      4.17 o 
   6   5   9      189.65      205.53     12.84 o 
   7   5   9      320.30      325.47     34.00 o 
   8   5   9      108.99      113.53     33.67 o 
  -5   6   9       12.00       11.60      5.11 o 
  -4   6   9       60.40       56.29     20.48 o 
  -3   6   9      120.27      114.34     14.26 o 
  -2   6   9      331.98      346.37     23.46 o 
  -1   6   9      425.61      436.94     27.74 o 
   0   6   9       62.72       54.11      5.61 o 
   1   6   9        0.12       23.89      6.82 o 
   2   6   9       39.67       32.60      5.67 o 
   3   6   9       45.68       48.98     10.47 o 
   4   6   9      233.06      208.50     12.29 o 
   5   6   9      410.35      445.49     16.68 o 
   6   6   9       25.86       58.03     10.87 o 
   7   6   9       31.06       22.72     17.93 o 
   8   6   9        2.38        6.46      4.51 o 
  -4   7   9       30.62       20.71      6.53 o 
  -3   7   9       98.69       86.55     12.50 o 
  -2   7   9      197.44      189.13     17.79 o 
  -1   7   9       63.67      102.05     12.15 o 
   0   7   9      375.84      284.84     14.74 o 
   1   7   9       18.89       22.98      6.96 o 
   2   7   9      237.75      232.61     18.91 o 
   3   7   9      152.37      119.03     12.56 o 
   4   7   9      376.13      353.14     37.05 o 
   5   7   9      167.06      147.65     18.98 o 
   6   7   9        0.73        2.74      5.95 o 
   7   7   9        8.25        4.44      6.59 o 
   8   7   9       34.29       17.00     10.12 o 
  -3   8   9       36.33       45.63     10.61 o 
  -2   8   9       38.91       90.67     12.31 o 
  -1   8   9      259.30      235.76     18.45 o 
   0   8   9      227.92      238.47     24.19 o 
   1   8   9      220.16      258.38     23.45 o 
   2   8   9      108.54       85.13      9.50 o 
   3   8   9       45.10       86.52     12.33 o 
   4   8   9        8.28        5.92      6.43 o 
   5   8   9      244.08      242.87     25.61 o 
   6   8   9        1.25        4.01      7.50 o 
   7   8   9       21.33        7.47      9.23 o 
   8   8   9       63.37       48.64     13.87 o 
  -3   9   9        5.42       -7.14      7.14 o 
  -2   9   9       54.93       49.75     14.88 o 
  -1   9   9      146.28      135.43     20.47 o 
   0   9   9      179.14      159.01     21.08 o 
   1   9   9      352.49      322.58     28.21 o 
   2   9   9      178.10      161.17     18.73 o 
   3   9   9       13.26       14.39      5.52 o 
   4   9   9       72.98       67.18     18.97 o 
   5   9   9      592.03      573.07     53.42 o 
   6   9   9      256.51      317.74     26.28 o 
   7   9   9      188.24      212.24     30.43 o 
  -2  10   9      292.53      327.53     36.93 o 
  -1  10   9      124.91       91.45     18.04 o 
   0  10   9        7.29        4.45      4.17 o 
   1  10   9      178.84      149.10     20.35 o 
   2  10   9      410.56      434.92     33.20 o 
   3  10   9      111.24      130.15     17.59 o 
   4  10   9      199.96      254.02     39.52 o 
   5  10   9        9.68       12.56      7.82 o 
   6  10   9      118.74      103.56     30.11 o 
   0  11   9       12.61       18.62     15.23 o 
   1  11   9       93.94       90.68     17.25 o 
   2  11   9      425.73      445.42     35.98 o 
   3  11   9      595.97      600.96     60.71 o 
   4  11   9      244.69      215.66     37.41 o 
   5  11   9       15.99       19.01     11.30 o 
   3  12   9       78.04      179.23     27.37 o 
  -2  -8  10      383.77      563.80     45.34 o 
  -1  -8  10      211.76      230.14     27.71 o 
   0  -8  10      305.77      283.84     30.50 o 
   1  -8  10       14.22       18.20     10.22 o 
   2  -8  10       29.99       26.61      9.45 o 
  -4  -7  10        8.08      100.66     20.86 o 
  -3  -7  10      153.89      152.53     23.75 o 
  -2  -7  10      104.12       86.98     17.00 o 
  -1  -7  10       50.35       56.13     13.37 o 
   0  -7  10       41.86       57.26     12.73 o 
   1  -7  10        2.55      141.07     94.19 o 
   2  -7  10      103.57      104.63     14.42 o 
   3  -7  10      405.85      357.95     34.25 o 
  -4  -6  10       84.30       82.93     17.41 o 
  -3  -6  10       18.60       56.60     14.62 o 
  -2  -6  10       59.09       52.50     12.52 o 
  -1  -6  10       88.09      169.57     46.95 o 
   0  -6  10      254.80      239.97     25.96 o 
   1  -6  10       87.41       77.56     11.77 o 
   2  -6  10       33.69       36.59     10.63 o 
   3  -6  10       16.18       14.97      6.97 o 
   4  -6  10       23.98       34.00     10.44 o 
  -5  -5  10       14.25       17.79     10.36 o 
  -4  -5  10      179.30      231.07     28.64 o 
  -3  -5  10       17.02       13.51      6.65 o 
  -2  -5  10      182.17      115.97     18.07 o 
  -1  -5  10      248.42      211.78     23.92 o 
   0  -5  10      287.85      257.77     20.62 o 
   1  -5  10      410.30      327.15     27.62 o 
   2  -5  10        9.79      102.93     72.31 o 
   3  -5  10       44.89       41.80     10.49 o 
   4  -5  10      291.73      271.28     21.70 o 
   5  -5  10      127.77      125.09     24.53 o 
  -5  -4  10      226.46      364.35     36.54 o 
  -4  -4  10      471.85      480.05     39.76 o 
  -3  -4  10      673.18      661.93     45.88 o 
  -2  -4  10      165.74      298.62     29.29 o 
  -1  -4  10        7.52        3.81      3.99 o 
   0  -4  10     1442.27     1388.34     45.46 o 
   1  -4  10     1828.33     1650.98     62.30 o 
   2  -4  10        2.01       -5.81     12.39 o 
   3  -4  10       38.58       81.40     17.11 o 
   4  -4  10      485.82      413.67     59.59 o 
   5  -4  10        4.23        3.71      4.41 o 
   6  -4  10        8.54       11.40      6.38 o 
  -6  -3  10        2.32        3.39     12.84 o 
  -5  -3  10       53.10       39.08     11.03 o 
  -4  -3  10       73.76      160.57     22.34 o 
  -3  -3  10      281.63      368.37     32.74 o 
  -2  -3  10       42.94       44.83      8.11 o 
  -1  -3  10      316.97      264.44     18.87 o 
   0  -3  10     1468.60     1355.71     49.42 o 
   1  -3  10      656.33      665.33     38.00 o 
   2  -3  10        2.92       18.29      6.72 o 
   3  -3  10       20.06       14.82      5.51 o 
   4  -3  10       58.01       55.13      8.72 o 
   5  -3  10       19.46       20.33      5.51 o 
   6  -3  10      183.95      168.99     21.14 o 
   7  -3  10      383.95      352.80     49.82 o 
  -6  -2  10      126.56      134.74     21.88 o 
  -5  -2  10        2.27       70.39     14.36 o 
  -4  -2  10       22.96        8.47      6.51 o 
  -3  -2  10      202.86      190.75     11.94 o 
  -2  -2  10      990.28      912.11     22.58 o 
  -1  -2  10      377.43      388.72     13.76 o 
   0  -2  10      462.13      462.61     25.96 o 
   1  -2  10      202.58      209.25     20.42 o 
   2  -2  10       18.73       12.01      4.93 o 
   3  -2  10       65.72       79.04     12.57 o 
   4  -2  10      256.71      239.94     16.89 o 
   5  -2  10       81.27      154.06     15.11 o 
   6  -2  10       57.48       58.85     12.85 o 
   7  -2  10       32.97       10.10      7.99 o 
  -6  -1  10       14.10        9.54      5.96 o 
  -5  -1  10       55.19       62.69     10.72 o 
  -4  -1  10      108.20       90.78     12.49 o 
  -3  -1  10      129.86      129.47     18.05 o 
  -2  -1  10      934.76      956.70     29.17 o 
  -1  -1  10      899.88      895.35     20.97 o 
   0  -1  10      256.68      257.23     15.50 o 
   1  -1  10      284.19      287.25     23.50 o 
   2  -1  10      312.84      397.12     16.25 o 
   3  -1  10      914.71      880.43     28.02 o 
   4  -1  10      465.35      434.29     17.95 o 
   5  -1  10      286.50      275.70     17.33 o 
   6  -1  10      203.68      200.20     20.66 o 
   7  -1  10      157.17      123.37     28.17 o 
  -6   0  10      415.72      384.27     35.83 o 
  -5   0  10      384.51      354.36     25.35 o 
  -4   0  10      248.75      219.40     22.90 o 
  -3   0  10      317.66      291.12     25.35 o 
  -2   0  10        0.04        8.37      1.95 o 
  -1   0  10      236.84      249.84     11.86 o 
   0   0  10      467.55      440.00     35.32 o 
   1   0  10      508.66      560.13     28.96 o 
   2   0  10      252.87      223.59     14.06 o 
   3   0  10      281.69      273.25     17.22 o 
   4   0  10      424.07      463.99     24.00 o 
   5   0  10       30.61       24.86      5.98 o 
   6   0  10       72.53       73.95      9.95 o 
   7   0  10      157.64      146.54     21.32 o 
   8   0  10        0.01      -10.76     10.76 o 
  -6   1  10       54.89       35.46      8.83 o 
  -5   1  10       16.45       20.16      7.14 o 
  -4   1  10       21.98       22.70      6.45 o 
  -3   1  10       11.44       33.82      9.08 o 
  -2   1  10      216.85      178.50     21.56 o 
  -1   1  10      111.49      118.52      8.94 o 
   0   1  10      284.07      303.39     14.66 o 
   1   1  10      145.02      128.83      9.37 o 
   2   1  10      268.15      248.03     12.21 o 
   3   1  10      173.39      210.34     16.68 o 
   4   1  10      104.13      100.74      7.75 o 
   5   1  10       32.72       26.35      5.04 o 
   6   1  10      469.78      438.71     20.21 o 
   7   1  10      337.50      352.10     33.35 o 
   8   1  10       42.34       61.69     14.60 o 
  -6   2  10        1.88        8.05      7.73 o 
  -5   2  10       24.68      161.20     17.03 o 
  -4   2  10      224.01      202.49     18.32 o 
  -3   2  10      253.09      248.41     18.90 o 
  -2   2  10       14.21       11.04      4.94 o 
  -1   2  10      237.46      242.18     15.19 o 
   0   2  10       23.89       75.21      8.93 o 
   2   2  10       18.12       17.17      2.66 o 
   3   2  10      601.06      521.12     33.23 o 
   4   2  10       82.92       81.45      9.56 o 
   5   2  10        1.69        1.15      2.62 o 
   6   2  10       38.17       11.67     14.47 o 
   7   2  10       40.89       37.92     11.41 o 
   8   2  10       24.15       32.37     10.33 o 
  -5   3  10       67.41       70.50     10.12 o 
  -4   3  10      157.74      181.61     15.06 o 
  -3   3  10      239.15      249.62     19.04 o 
  -2   3  10       38.94       51.49      5.88 o 
  -1   3  10      168.54      173.71     11.28 o 
   0   3  10      363.82      363.90     15.51 o 
   1   3  10      506.35      496.50     19.43 o 
   2   3  10      357.41      298.72     33.94 o 
   3   3  10      766.12      994.46     74.81 o 
   4   3  10      366.70      420.71     18.25 o 
   5   3  10       24.27       23.07      5.21 o 
   6   3  10        0.13        0.31      3.09 o 
   7   3  10      184.51      170.22     23.72 o 
   8   3  10      470.22      459.87     41.04 o 
  -5   4  10       49.44       65.48     12.45 o 
  -4   4  10      115.39      145.24     13.50 o 
  -3   4  10      164.46      193.44     14.38 o 
  -2   4  10        7.58        2.62      2.41 o 
  -1   4  10      164.84      173.70     10.28 o 
   0   4  10      432.83      430.95     21.29 o 
   1   4  10      857.33      797.28     26.90 o 
   2   4  10      383.07      441.30     66.45 o 
   3   4  10       27.14       22.66      3.96 o 
   4   4  10      135.18      131.97      9.07 o 
   5   4  10       57.52       41.71      5.58 o 
   6   4  10      343.62      457.30     33.52 o 
   7   4  10        1.28       26.75     10.83 o 
   8   4  10       98.87      106.05     20.04 o 
  -5   5  10       14.62       28.85      8.64 o 
  -4   5  10      126.92      118.04     15.74 o 
  -3   5  10      119.51      107.10     10.41 o 
  -2   5  10       83.06       81.73      7.26 o 
  -1   5  10      598.51      608.80     21.67 o 
   0   5  10     1265.25     1340.46     39.71 o 
   1   5  10      231.63      230.37     11.82 o 
   2   5  10       10.96       12.02      2.28 o 
   3   5  10      199.58      287.52     60.23 o 
   4   5  10     1026.85      944.78     46.64 o 
   5   5  10      495.01      514.91     29.52 o 
   6   5  10      170.61      181.50     18.00 o 
   7   5  10      183.16      183.80     18.45 o 
   8   5  10       20.93       45.01     14.32 o 
  -4   6  10      191.37      143.45     16.95 o 
  -3   6  10      437.52      477.01     29.83 o 
  -2   6  10       10.47       12.17      2.89 o 
  -1   6  10      341.82      300.38     13.38 o 
   0   6  10      299.61      280.39     14.47 o 
   1   6  10        1.59       21.51      5.98 o 
   2   6  10      109.58       99.20      9.77 o 
   3   6  10      297.64      303.53     14.56 o 
   4   6  10      107.72       96.11     15.24 o 
   5   6  10       41.84       44.10     11.22 o 
   6   6  10        2.41      233.36     29.98 o 
   7   6  10      138.14      154.24     30.56 o 
   8   6  10       63.83       59.06     16.46 o 
  -4   7  10       11.06        2.84      4.59 o 
  -3   7  10       12.55       26.57      7.28 o 
  -2   7  10       14.67       24.21      6.54 o 
  -1   7  10      140.37      266.56     19.81 o 
   0   7  10      597.82      590.56     22.18 o 
   1   7  10       70.31       75.88      7.75 o 
   2   7  10        3.57        7.57      3.15 o 
   3   7  10       13.35       13.74      3.70 o 
   4   7  10        0.90        6.50     15.16 o 
   5   7  10      226.66      224.06     24.33 o 
   6   7  10      432.15      445.13     29.59 o 
   7   7  10       86.72      108.60     21.00 o 
   8   7  10       73.00       79.77     18.42 o 
  -3   8  10      262.86      245.55     22.75 o 
  -2   8  10      301.85      332.75     29.96 o 
  -1   8  10      439.12      389.14     24.24 o 
   0   8  10       62.71       64.13     12.77 o 
   1   8  10      179.64      155.91     18.99 o 
   2   8  10       83.77       87.02     29.11 o 
   3   8  10      329.76      325.32     22.80 o 
   4   8  10      222.53      229.46     16.80 o 
   5   8  10        6.21        6.82     11.01 o 
   6   8  10       36.76       42.73     10.05 o 
   7   8  10       46.06       35.15     19.07 o 
   8   8  10      220.62      186.48     29.54 o 
  -2   9  10        2.52       -3.74      7.45 o 
  -1   9  10      134.13      171.92     23.68 o 
   0   9  10      172.70      163.36     21.77 o 
   1   9  10       33.65       76.84     23.76 o 
   2   9  10      322.67      337.11     27.18 o 
   3   9  10      426.50      436.10     29.20 o 
   4   9  10      305.11      319.72     23.53 o 
   5   9  10      260.77      232.57     26.91 o 
   6   9  10       32.15       33.33     10.95 o 
   7   9  10      148.63      174.03     27.97 o 
  -1  10  10        0.52        1.40      7.49 o 
   0  10  10      146.99      144.09     21.71 o 
   1  10  10       23.24       31.10      8.97 o 
   2  10  10       34.15       75.30     40.94 o 
   3  10  10      106.01      113.21     16.07 o 
   4  10  10       18.19       21.52     12.88 o 
   5  10  10       45.13       42.61     11.93 o 
   6  10  10       13.69       13.85     11.62 o 
   0  11  10      328.42      384.77     37.17 o 
   1  11  10      244.03      235.17     27.32 o 
   2  11  10       16.02       17.74      7.89 o 
   3  11  10       10.92       25.63     13.58 o 
   4  11  10       34.33       30.16     14.12 o 
   5  11  10      222.02      290.87     43.88 o 
  -3  -7  11       26.76       30.03     17.06 o 
  -2  -7  11      158.11      187.05     30.35 o 
  -1  -7  11      134.50      133.85     20.85 o 
   0  -7  11       59.16       41.33     11.97 o 
   1  -7  11       72.52      177.62     95.37 o 
   2  -7  11       67.04       78.37     12.83 o 
   3  -7  11       25.66       26.46     10.00 o 
  -4  -6  11       48.29       73.42     31.58 o 
  -3  -6  11       82.21       90.30     18.34 o 
  -2  -6  11      475.93      598.55     92.74 o 
  -1  -6  11      115.00       99.35     18.29 o 
   0  -6  11      116.54      117.45     19.89 o 
   1  -6  11       27.03       38.47      8.74 o 
   2  -6  11       34.20       34.46     10.55 o 
   3  -6  11       95.16       92.41     19.82 o 
   4  -6  11       19.38       25.97     14.49 o 
  -4  -5  11      119.39      130.26     21.42 o 
  -3  -5  11      364.62      381.15     49.45 o 
  -2  -5  11      327.29      315.64     32.28 o 
  -1  -5  11       31.33       32.20     10.04 o 
   0  -5  11      119.82      167.81     17.42 o 
   1  -5  11      158.17      151.84     18.14 o 
   2  -5  11      721.92      651.63     43.32 o 
   3  -5  11      112.08      118.85     18.42 o 
   4  -5  11       46.42       62.11     10.95 o 
   5  -5  11       78.78       61.24     13.77 o 
  -5  -4  11      359.95      344.62     35.95 o 
  -4  -4  11       61.21       53.01     17.93 o 
  -3  -4  11        0.07        8.23     12.71 o 
  -2  -4  11      106.80      181.12     23.48 o 
  -1  -4  11      107.28      101.37     13.01 o 
   0  -4  11       43.14       32.95      7.45 o 
   1  -4  11       23.47       26.82      8.86 o 
   2  -4  11      112.24      105.92     16.71 o 
   3  -4  11       75.97      108.50     17.19 o 
   4  -4  11      200.67      220.14     19.12 o 
   5  -4  11       56.64       69.00     13.39 o 
   6  -4  11        4.18        3.60      3.81 o 
  -5  -3  11       10.37       12.32      9.85 o 
  -4  -3  11        2.81      191.72     28.88 o 
  -3  -3  11        5.71       -6.17      6.17 o 
  -2  -3  11      265.20      303.41     29.32 o 
  -1  -3  11      333.85      316.30     21.67 o 
   0  -3  11       13.46       29.00      6.87 o 
   1  -3  11      141.95      204.01     22.31 o 
   2  -3  11        9.68      125.27     57.61 o 
   3  -3  11      189.19      163.17     20.30 o 
   4  -3  11      334.86      342.20     22.38 o 
   5  -3  11      271.10      306.17     21.12 o 
   6  -3  11       92.35      121.35     18.06 o 
  -5  -2  11       76.69       97.92     18.78 o 
  -4  -2  11      240.84      277.64     23.10 o 
  -3  -2  11      349.73      326.14     24.29 o 
  -2  -2  11      271.36      239.37     12.03 o 
  -1  -2  11       10.03       18.00      3.30 o 
   0  -2  11       11.01       96.46     23.35 o 
   1  -2  11      178.09      164.92     22.85 o 
   2  -2  11      184.70      188.76     20.79 o 
   3  -2  11       95.18       92.83     14.71 o 
   4  -2  11        5.46        7.84      2.99 o 
   5  -2  11        5.51       41.96      7.73 o 
   6  -2  11        3.18       18.02      6.84 o 
   7  -2  11        0.38       -6.58      7.55 o 
  -5  -1  11      114.58       95.94     13.81 o 
  -4  -1  11       13.19       12.33      5.21 o 
  -3  -1  11       35.49       31.34      6.82 o 
  -2  -1  11        0.19        8.38      2.65 o 
  -1  -1  11       29.23       31.56      4.57 o 
   0  -1  11      261.38      260.42     12.72 o 
   1  -1  11      317.44      380.64     28.64 o 
   2  -1  11      551.26      442.82     20.36 o 
   3  -1  11      829.10      770.39     25.60 o 
   4  -1  11       27.04       17.92      3.90 o 
   5  -1  11      159.73      162.90     13.96 o 
   6  -1  11       80.31       92.74     13.98 o 
   7  -1  11      136.20       89.18     24.70 o 
  -5   0  11       33.03       20.43      6.90 o 
  -4   0  11       17.58       28.53      6.98 o 
  -3   0  11       71.73       53.50     14.73 o 
  -2   0  11      356.04      371.63     15.55 o 
  -1   0  11     1031.91      975.35     24.73 o 
   0   0  11      538.04      555.80     28.56 o 
   1   0  11       70.27       91.30     10.04 o 
   2   0  11       42.40       42.33      7.00 o 
   3   0  11      293.46      320.12     19.02 o 
   4   0  11      307.21      330.24     19.73 o 
   5   0  11      216.71      263.03     46.35 o 
   6   0  11        0.54       16.80      6.12 o 
   7   0  11       29.19       32.89     10.64 o 
   8   0  11       80.57       75.03     22.99 o 
  -5   1  11        0.76        0.29     11.37 o 
  -4   1  11       17.52       12.67      8.87 o 
  -3   1  11      211.42      246.51     27.06 o 
  -2   1  11     1049.03     1035.40     34.75 o 
  -1   1  11      774.27      721.85     21.13 o 
   0   1  11      207.41      205.74     15.42 o 
   1   1  11        0.01        3.01      2.96 o 
   2   1  11       42.43       40.90      5.98 o 
   3   1  11      957.66      857.47     15.81 o 
   4   1  11     2045.03     1925.87     57.00 o 
   5   1  11      235.71      229.08     13.34 o 
   6   1  11        2.94       -0.23      2.51 o 
   7   1  11       18.29       19.55      9.02 o 
   8   1  11       76.38       65.35     21.29 o 
  -5   2  11      258.77      321.89     24.88 o 
  -4   2  11       19.13        8.72      9.70 o 
  -3   2  11        0.78       -1.19      2.27 o 
  -2   2  11      114.33      114.90     10.06 o 
  -1   2  11       97.12      114.31      9.52 o 
   0   2  11       50.56      173.08     44.12 o 
   1   2  11      490.58      535.04     28.86 o 
   2   2  11       82.38      100.85     10.11 o 
   3   2  11        0.13        8.75      7.51 o 
   4   2  11       27.33       31.52      6.69 o 
   5   2  11       17.54       60.84     10.32 o 
   6   2  11        4.61       -5.44      5.44 o 
   7   2  11       30.99       40.01     11.64 o 
   8   2  11        1.10       -5.08      7.28 o 
  -5   3  11       95.20       85.46     11.24 o 
  -4   3  11        9.31        4.55      3.01 o 
  -3   3  11       28.45      113.27     14.70 o 
  -2   3  11      280.30      272.12     14.24 o 
  -1   3  11      125.33      258.71     13.06 o 
   0   3  11      226.90      224.15     20.41 o 
   1   3  11      226.61      233.14     14.00 o 
   2   3  11     1246.96     1178.70     49.83 o 
   3   3  11      207.18      231.57     23.02 o 
   4   3  11       73.56       65.22      7.38 o 
   5   3  11      147.68      139.08     10.23 o 
   6   3  11      113.87      115.14     16.90 o 
   7   3  11      291.89      300.15     32.12 o 
   8   3  11      109.34       86.04     18.40 o 
  -5   4  11      159.48      140.84     17.93 o 
  -4   4  11      191.82      191.07     16.01 o 
  -3   4  11      136.88      125.52     12.05 o 
  -2   4  11      303.03      292.26     15.13 o 
  -1   4  11      341.35      347.70     16.95 o 
   0   4  11      552.96      595.16     26.04 o 
   1   4  11     1050.25      972.60    204.67 o 
   2   4  11      697.07      719.63     39.96 o 
   3   4  11        2.79        7.68      7.44 o 
   4   4  11       19.35       12.05      6.17 o 
   5   4  11        0.80        5.12      3.94 o 
   6   4  11      275.98      368.70     31.21 o 
   7   4  11        2.75       56.48     15.50 o 
   8   4  11       76.33       77.65     17.73 o 
  -4   5  11      170.06      183.96     19.78 o 
  -3   5  11      321.27      325.26     19.86 o 
  -2   5  11      777.58      766.91     22.88 o 
  -1   5  11       81.13       63.29      6.52 o 
   0   5  11      320.60      305.45     19.46 o 
   1   5  11      326.01      299.03     18.03 o 
   2   5  11      312.14      281.71     14.58 o 
   3   5  11      538.20      485.74     14.46 o 
   4   5  11      243.87      247.29     24.90 o 
   5   5  11        0.12        0.51      3.50 o 
   6   5  11        6.65        8.83      3.67 o 
   7   5  11       33.71       28.72      8.08 o 
   8   5  11      138.40      174.77     26.27 o 
  -4   6  11       15.60       19.17      6.58 o 
  -3   6  11        7.31       13.87      4.75 o 
  -2   6  11       41.71       52.08     10.31 o 
  -1   6  11       86.39       85.06      7.49 o 
   0   6  11       21.74       17.11      3.83 o 
   1   6  11        4.57        6.09      2.14 o 
   2   6  11      118.30      106.19      6.09 o 
   3   6  11       34.16       27.00      5.55 o 
   4   6  11       25.11       12.13      6.34 o 
   5   6  11        3.62        2.11      4.41 o 
   6   6  11       35.61       36.94      8.50 o 
   7   6  11      145.57      237.56     26.03 o 
   8   6  11       43.49       50.53     15.55 o 
  -3   7  11      154.45      154.94     17.89 o 
  -2   7  11      493.62      543.51     30.65 o 
  -1   7  11      903.92      857.70     30.08 o 
   0   7  11      562.08      522.84     21.96 o 
   1   7  11        0.51        1.32      2.04 o 
   2   7  11        8.29        5.49      4.02 o 
   3   7  11      207.77      192.70     14.44 o 
   4   7  11      798.47      784.59     46.83 o 
   5   7  11      562.12      576.76     40.83 o 
   6   7  11      112.43      105.65     15.13 o 
   7   7  11       41.54       44.92     13.44 o 
   8   7  11        0.16        9.74      7.35 o 
  -3   8  11       15.42        9.99      5.09 o 
  -2   8  11        1.34      108.26     14.86 o 
  -1   8  11       10.17        8.48      6.04 o 
   0   8  11      161.45      115.83     17.62 o 
   1   8  11       67.87       78.24     13.30 o 
   2   8  11       43.46       40.35      8.13 o 
   3   8  11        8.28        6.03      3.37 o 
   4   8  11       74.84       61.98     13.65 o 
   5   8  11       58.52       84.96     16.07 o 
   6   8  11        0.30       -0.39      6.27 o 
   7   8  11      149.21      137.96     26.49 o 
  -2   9  11       19.93        5.25      9.69 o 
  -1   9  11      125.19      158.21     31.88 o 
   0   9  11      628.63      586.28     41.55 o 
   1   9  11      631.09      704.33     49.50 o 
   2   9  11      271.82      290.86     25.35 o 
   3   9  11      279.32      312.91     24.21 o 
   4   9  11       20.77       21.64      9.77 o 
   5   9  11       80.06       72.59     15.12 o 
   6   9  11      194.93      216.11     26.60 o 
   7   9  11      481.78      407.77     53.54 o 
  -1  10  11      302.60      368.05     36.93 o 
   0  10  11       47.58       42.80     12.24 o 
   1  10  11       49.18       54.66     12.36 o 
   2  10  11       19.67       17.94     19.08 o 
   3  10  11       85.24       99.95     26.29 o 
   4  10  11      182.23      308.22     37.79 o 
   5  10  11       32.44       16.50      7.83 o 
   6  10  11       74.38       63.15     13.85 o 
   1  11  11      225.79      228.62     27.62 o 
   2  11  11      183.62      159.24     35.83 o 
   3  11  11      305.62      256.62     43.69 o 
   4  11  11      497.85      439.83     56.32 o 
   5  11  11      232.52      207.79     28.53 o 
  -1  -7  12      196.86      180.49     26.01 o 
   0  -7  12      185.15      176.46     24.83 o 
   1  -7  12       27.89       45.68     12.42 o 
  -3  -6  12        6.43        6.88      5.67 o 
  -2  -6  12        9.38       11.30      7.14 o 
  -1  -6  12        5.43       52.57     60.46 o 
   0  -6  12       40.63       39.45     13.90 o 
   1  -6  12       11.96       21.83      7.22 o 
   2  -6  12       25.89       37.51      9.13 o 
   3  -6  12       19.75       23.05     11.41 o 
  -4  -5  12      428.55      393.20     39.33 o 
  -3  -5  12       26.03       49.16     14.56 o 
  -2  -5  12       79.32       61.39     13.93 o 
  -1  -5  12       25.38       22.39      8.49 o 
   0  -5  12      242.05      220.90     20.64 o 
   1  -5  12      678.28      618.75     34.48 o 
   2  -5  12      217.63      274.95     29.77 o 
   3  -5  12       61.94       40.53     10.79 o 
   4  -5  12        7.76       -0.09      2.75 o 
  -4  -4  12      173.16      158.33     24.54 o 
  -3  -4  12       90.66       69.38     15.62 o 
  -2  -4  12       74.97       54.57     13.71 o 
  -1  -4  12      177.55      168.24     19.71 o 
   0  -4  12       56.96       64.39     10.62 o 
   1  -4  12      181.64      192.70     23.24 o 
   2  -4  12      771.94      707.98     50.66 o 
   3  -4  12      371.93      383.16     33.24 o 
   4  -4  12      149.86      165.63     22.12 o 
   5  -4  12       86.16       99.73     16.50 o 
  -4  -3  12      245.46      247.27     30.17 o 
  -3  -3  12      677.86      730.20     49.33 o 
  -2  -3  12      255.09      296.32     45.98 o 
  -1  -3  12       54.84       52.56      9.19 o 
   0  -3  12        0.08       11.97      4.76 o 
   1  -3  12      403.85      409.32     32.53 o 
   2  -3  12     2742.11     2830.86     86.67 o 
   3  -3  12     1082.45      981.55    104.89 o 
   4  -3  12      140.20      146.80     15.01 o 
   5  -3  12        3.59        3.34      6.92 o 
   6  -3  12       48.68       84.75     25.15 o 
  -5  -2  12       62.72       50.61     23.94 o 
  -4  -2  12       57.36       48.87     10.01 o 
  -3  -2  12      129.41      114.43     15.46 o 
  -2  -2  12       36.53       26.66      5.72 o 
  -1  -2  12       36.31       73.19      9.40 o 
   0  -2  12       77.54      107.10     14.38 o 
   1  -2  12       11.10        4.10      3.10 o 
   2  -2  12       55.53       44.46     10.28 o 
   3  -2  12       85.41       82.66     14.38 o 
   4  -2  12      109.02      108.29     15.92 o 
   5  -2  12       13.74       72.10     11.60 o 
   6  -2  12       21.05       30.64     13.02 o 
  -5  -1  12       32.18        9.70     15.00 o 
  -4  -1  12        6.02        6.59      6.26 o 
  -3  -1  12      126.71      116.35     14.97 o 
  -2  -1  12      215.63      243.91     16.08 o 
  -1  -1  12      432.22      445.88     17.37 o 
   0  -1  12     1312.75     1135.76     29.81 o 
   1  -1  12     1116.79     1019.30     48.55 o 
   2  -1  12      474.69      576.48     57.38 o 
   3  -1  12       62.13       52.18     11.53 o 
   4  -1  12      127.64      110.18     12.18 o 
   5  -1  12      238.58      249.91     17.49 o 
   6  -1  12      304.61      265.25     41.91 o 
   7  -1  12      163.08      113.58     28.53 o 
  -5   0  12        6.86       14.11      8.01 o 
  -4   0  12      152.47      168.21     18.59 o 
  -3   0  12      222.11      188.23     22.34 o 
  -2   0  12        0.74        2.91      2.87 o 
  -1   0  12       17.80       23.57      4.01 o 
   0   0  12       65.80       67.76     11.94 o 
   1   0  12       27.76       20.75     23.38 o 
   2   0  12       37.37       21.90      3.91 o 
   3   0  12        4.08        4.86      3.27 o 
   4   0  12      240.56      218.35     23.19 o 
   5   0  12      511.72      480.30     22.05 o 
   6   0  12      199.28      191.92     22.81 o 
   7   0  12        2.46       -6.74      7.81 o 
  -5   1  12      146.21      139.07     17.25 o 
  -4   1  12      357.39      313.37     29.66 o 
  -3   1  12      163.17      154.78     20.06 o 
  -2   1  12      113.69       93.44     11.10 o 
  -1   1  12      122.75      148.39     11.14 o 
   0   1  12       76.68       85.16     10.41 o 
   1   1  12      447.00      444.50     21.95 o 
   2   1  12      817.96      972.59     43.82 o 
   3   1  12      246.25      218.11     25.42 o 
   4   1  12        0.14        3.62      1.96 o 
   5   1  12      151.81      166.04     20.41 o 
   6   1  12      147.01      139.13     14.31 o 
   7   1  12       68.22      183.05     25.69 o 
   8   1  12      249.45      248.64     30.47 o 
  -5   2  12        1.40       34.87      8.53 o 
  -4   2  12        0.34      109.68     17.30 o 
  -3   2  12       56.82       48.60     11.58 o 
  -2   2  12      237.28      207.96     14.09 o 
  -1   2  12        2.16        3.39      4.08 o 
   0   2  12      340.64      310.27     34.03 o 
   1   2  12       33.14      153.83     20.64 o 
   2   2  12        0.76        1.57      1.26 o 
   3   2  12      131.43      123.96     20.88 o 
   4   2  12       41.60       46.27      7.87 o 
   5   2  12       87.93      126.35     15.27 o 
   6   2  12       62.71       46.14     11.68 o 
   7   2  12       64.53       66.40     15.25 o 
   8   2  12      101.06      101.71     26.28 o 
  -4   3  12      229.99      266.99     23.11 o 
  -3   3  12      509.23      514.27     35.44 o 
  -2   3  12      839.86     1899.86    138.94 o 
  -1   3  12      201.61      221.83     15.95 o 
   0   3  12      418.72      412.02     33.49 o 
   1   3  12      347.68      334.71     19.30 o 
   2   3  12      677.63      615.92     37.72 o 
   3   3  12     1151.96     1054.10     51.04 o 
   4   3  12      299.77      449.90     22.61 o 
   5   3  12      110.04       99.72     10.06 o 
   6   3  12       41.07       37.28      8.72 o 
   7   3  12        1.25        7.67     15.10 o 
   8   3  12       87.62      104.77     19.95 o 
  -4   4  12       81.60      101.42     15.87 o 
  -3   4  12        0.74       77.87     17.03 o 
  -2   4  12       19.86       22.51      4.67 o 
  -1   4  12      462.89      518.20     21.60 o 
   0   4  12      284.58      320.63     23.86 o 
   1   4  12     1318.13     1293.00     54.17 o 
   2   4  12       12.87      192.46     99.41 o 
   3   4  12        2.42        7.54      4.22 o 
   4   4  12       24.45       36.97      6.02 o 
   5   4  12       10.19       11.66      5.44 o 
   6   4  12      241.57      329.61     30.51 o 
   7   4  12      109.57      138.11     27.26 o 
   8   4  12       53.52       47.58     14.57 o 
  -4   5  12       26.37       32.15      8.23 o 
  -3   5  12       15.45       13.75      6.84 o 
  -2   5  12      269.06      348.97     21.11 o 
  -1   5  12      948.06      931.26     25.98 o 
   0   5  12      375.44      388.17     22.77 o 
   1   5  12       79.62       89.19     10.06 o 
   2   5  12      649.64      636.91     42.37 o 
   3   5  12      223.21      200.53     23.16 o 
   4   5  12      247.86      230.19     11.44 o 
   5   5  12      580.64      597.98     41.61 o 
   6   5  12      273.51      276.75     23.84 o 
   7   5  12       40.27       50.18     10.35 o 
   8   5  12        4.79        4.98      4.28 o 
  -3   6  12      222.38      187.59     19.44 o 
  -2   6  12        1.41       -1.92      3.66 o 
  -1   6  12       93.20       87.13      7.97 o 
   0   6  12      403.33      381.45     18.67 o 
   1   6  12      340.36      329.73     15.70 o 
   2   6  12      202.39      209.33      9.90 o 
   3   6  12        5.14        7.22      3.58 o 
   4   6  12      187.27      172.97     22.28 o 
   5   6  12      156.05      136.63     19.95 o 
   6   6  12      287.40      311.88     26.00 o 
   7   6  12      126.02      122.51     19.47 o 
   8   6  12        0.17        7.17      6.15 o 
  -3   7  12      399.00      462.44     31.35 o 
  -2   7  12       35.47       27.75      6.81 o 
  -1   7  12        8.69       13.55      5.59 o 
   0   7  12      131.39      116.12     10.20 o 
   1   7  12      700.92      653.04     22.05 o 
   2   7  12      358.36      353.71     21.44 o 
   3   7  12        8.92        5.21      3.79 o 
   4   7  12       11.69      307.91     39.50 o 
   5   7  12       27.13       19.62      7.60 o 
   6   7  12      133.81      149.85     18.57 o 
   7   7  12      105.51      122.38     23.13 o 
  -2   8  12       10.50       53.17      9.92 o 
  -1   8  12       34.47       34.32      6.61 o 
   0   8  12        4.41        1.92      3.53 o 
   1   8  12        6.89        3.56      2.96 o 
   2   8  12      132.46       91.89     11.34 o 
   3   8  12        0.62        0.44      3.83 o 
   4   8  12       30.85       44.68     17.99 o 
   5   8  12        6.73        2.89      3.73 o 
   6   8  12       16.21       20.09      8.03 o 
   7   8  12      154.37      181.69     28.01 o 
  -1   9  12      209.89      216.98     27.27 o 
   0   9  12      192.24      198.37     19.87 o 
   1   9  12       50.52       71.44     13.99 o 
   2   9  12        0.07       -5.11      5.11 o 
   3   9  12        4.35        7.55      4.99 o 
   4   9  12      240.38      261.09     30.60 o 
   5   9  12      515.06      543.76     43.43 o 
   6   9  12       46.77       38.18     12.10 o 
   0  10  12        2.51       -5.86      5.86 o 
   1  10  12       57.95       84.78     15.58 o 
   2  10  12       15.68        7.30      8.41 o 
   3  10  12      184.85      153.79     23.81 o 
   4  10  12      133.06      115.74     21.06 o 
   5  10  12      120.05      110.64     20.35 o 
   6  10  12       17.66       13.03      7.53 o 
   2  11  12      194.34      196.97     40.97 o 
   3  11  12      167.59      157.92     34.92 o 
   4  11  12       15.62       26.79     10.76 o 
  -1  -6  13       55.63        9.20     25.68 o 
   0  -6  13        0.03       -2.56      6.58 o 
   1  -6  13       17.19       23.03      7.52 o 
   2  -6  13       36.18       26.35      7.01 o 
  -3  -5  13      385.49      362.96     37.88 o 
  -2  -5  13      321.50      319.41     34.49 o 
  -1  -5  13      287.53      278.73     31.35 o 
   0  -5  13      221.65      245.01     22.36 o 
   1  -5  13       38.59       33.73      8.17 o 
   2  -5  13        9.62        9.82      5.79 o 
   3  -5  13       62.23       58.07     14.44 o 
   4  -5  13      290.02      277.18     45.06 o 
  -3  -4  13        5.36       21.08     10.28 o 
  -2  -4  13       51.94      100.34     19.49 o 
  -1  -4  13      130.48      109.84     17.38 o 
   0  -4  13       15.58       28.67     10.11 o 
   1  -4  13        0.82       -3.92      4.13 o 
   2  -4  13       56.87       57.54     12.96 o 
   3  -4  13      120.78      156.47     22.02 o 
   4  -4  13      194.84      187.82     24.16 o 
   5  -4  13       22.80        2.80      5.75 o 
  -4  -3  13      165.31      157.63     29.14 o 
  -3  -3  13        8.31       13.07      7.92 o 
  -2  -3  13      124.75      138.49     21.32 o 
  -1  -3  13      103.17       99.29     12.90 o 
   0  -3  13      329.23      301.18     23.14 o 
   1  -3  13      302.71      382.44     33.00 o 
   2  -3  13        2.19       19.25     35.26 o 
   3  -3  13        1.90        5.55      6.53 o 
   4  -3  13       60.17       63.66     10.06 o 
   5  -3  13       86.47       78.91     24.07 o 
  -4  -2  13       75.50       51.44     10.58 o 
  -3  -2  13        2.97        7.54      4.20 o 
  -2  -2  13       21.01       28.05      6.28 o 
  -1  -2  13        2.21      101.49     16.87 o 
   0  -2  13       18.45       21.45     14.60 o 
   1  -2  13      138.88      151.06     20.03 o 
   2  -2  13        0.21       -5.43      5.43 o 
   3  -2  13       40.16       36.58     10.71 o 
   4  -2  13       47.43       50.07      8.68 o 
   5  -2  13      347.29      372.57     31.48 o 
   6  -2  13      166.22      185.92     36.27 o 
  -4  -1  13      280.67      283.89     25.37 o 
  -3  -1  13      304.32      259.11     23.57 o 
  -2  -1  13       48.27       54.82      8.00 o 
  -1  -1  13       90.60       63.91      8.71 o 
   0  -1  13       51.14       50.55      8.24 o 
   1  -1  13       68.43       86.77     10.30 o 
   2  -1  13      262.48      241.75     20.87 o 
   3  -1  13      148.52      139.44     24.15 o 
   4  -1  13       34.18       34.33      6.49 o 
   5  -1  13       30.79       34.48      9.71 o 
   6  -1  13        6.57        6.64      6.18 o 
  -4   0  13        0.25        1.76      3.53 o 
  -3   0  13       69.52       64.44     13.59 o 
  -2   0  13        0.47        1.25      3.04 o 
  -1   0  13      562.21      534.69     27.63 o 
   0   0  13        9.27        5.40      2.60 o 
   1   0  13      106.32      109.27     32.37 o 
   2   0  13      116.69      111.53      8.65 o 
   3   0  13      121.31      105.79     11.05 o 
   4   0  13       17.07       31.50      6.52 o 
   5   0  13      133.87      150.68     20.85 o 
   6   0  13       21.88       31.21     10.89 o 
   7   0  13      102.69      122.85     30.77 o 
  -4   1  13       16.80       27.91      9.82 o 
  -3   1  13       97.34      107.20     17.74 o 
  -2   1  13      531.82      573.84     25.70 o 
  -1   1  13      267.75      265.20     18.77 o 
   0   1  13      423.78      390.13     29.23 o 
   1   1  13      565.42      565.59     37.13 o 
   2   1  13       64.03       71.94      8.36 o 
   3   1  13      274.43      223.25     17.44 o 
   4   1  13      115.21       90.65     16.34 o 
   5   1  13      147.70      141.86     19.06 o 
   6   1  13      490.84      542.86     39.37 o 
   7   1  13       10.00      147.17     54.74 o 
  -4   2  13        6.62       30.29     10.79 o 
  -3   2  13        0.20        5.63     11.67 o 
  -2   2  13      355.43      320.97     28.68 o 
  -1   2  13      254.04      256.38     18.31 o 
   0   2  13      112.01      126.02     16.68 o 
   1   2  13       20.13       23.30      4.79 o 
   2   2  13       23.80       32.01      5.11 o 
   3   2  13      110.36      110.51     17.43 o 
   4   2  13      287.56      253.86     27.12 o 
   5   2  13      106.86      125.50     15.47 o 
   6   2  13      236.77      227.75     43.03 o 
   7   2  13        6.13       13.15      7.51 o 
  -4   3  13      314.86      307.81     24.64 o 
  -3   3  13      268.90      303.28     32.31 o 
  -2   3  13       20.60       16.41     14.06 o 
  -1   3  13      124.98      196.53     16.11 o 
   0   3  13      376.96      361.74     28.12 o 
   1   3  13       88.57       89.76      9.62 o 
   2   3  13        0.99        5.75      5.08 o 
   3   3  13      155.41      183.26     22.45 o 
   4   3  13       84.62       86.85      9.26 o 
   5   3  13       37.64       36.57      8.91 o 
   6   3  13        1.18        3.75      6.34 o 
   7   3  13       50.30       41.77     14.99 o 
  -4   4  13       36.38       21.70      8.13 o 
  -3   4  13       84.64       74.02     10.07 o 
  -2   4  13        8.14        7.50      4.67 o 
  -1   4  13       36.84       51.66      8.16 o 
   0   4  13      126.91      122.84     16.80 o 
   1   4  13       13.14        1.73      9.64 o 
   2   4  13      362.27      372.97     31.14 o 
   3   4  13       76.00       90.70     15.80 o 
   4   4  13      126.33      151.68     21.21 o 
   5   4  13      361.74      338.23     25.79 o 
   6   4  13      272.94      278.03     24.11 o 
   7   4  13      133.65      122.17     22.23 o 
   8   4  13       51.97       77.51     17.73 o 
  -3   5  13      342.10      329.40     26.17 o 
  -2   5  13      796.53      869.99     31.98 o 
  -1   5  13      265.09      237.17     13.61 o 
   0   5  13      127.12      155.42     12.31 o 
   1   5  13       26.90       27.64      8.55 o 
   2   5  13      113.37      105.49     16.92 o 
   3   5  13      663.10      608.41     41.66 o 
   4   5  13      211.33      201.74     24.29 o 
   5   5  13        8.52       18.69      9.03 o 
   6   5  13       18.78       13.79      4.15 o 
   7   5  13        8.28       14.67      4.92 o 
  -3   6  13       41.69       58.48     11.37 o 
  -2   6  13       17.18       18.84      5.42 o 
  -1   6  13        2.87        1.98      3.78 o 
   0   6  13        2.67        6.00      2.37 o 
   1   6  13      119.82      173.20     19.56 o 
   2   6  13      382.29      397.48     20.20 o 
   3   6  13      157.00      154.91     23.70 o 
   4   6  13      290.61      287.64     34.37 o 
   5   6  13        7.27        7.89      5.33 o 
   6   6  13       46.83       61.84     13.98 o 
   7   6  13      111.92       99.35     15.43 o 
  -2   7  13        4.63       15.15      6.65 o 
  -1   7  13      541.23      472.16     23.33 o 
   0   7  13      442.38      442.78     27.16 o 
   1   7  13      400.77      400.79     24.51 o 
   2   7  13      287.40      254.78     27.71 o 
   3   7  13       79.48       94.91     17.67 o 
   4   7  13      370.43      352.99     33.82 o 
   5   7  13      409.83      347.65     72.16 o 
   6   7  13       95.55       82.03     14.00 o 
   7   7  13       57.47       57.18     15.50 o 
  -2   8  13        5.56       -4.33      4.98 o 
  -1   8  13      209.98      245.17     28.90 o 
   0   8  13      383.49      395.19     26.87 o 
   1   8  13       17.32       24.35      6.35 o 
   2   8  13      159.02      117.56     60.76 o 
   3   8  13       14.98       54.36     13.47 o 
   4   8  13      337.14      292.08     31.61 o 
   5   8  13      378.31      392.06     36.75 o 
   6   8  13      155.19      143.74     22.85 o 
   7   8  13       77.35       66.08     26.35 o 
  -1   9  13        0.12       18.26      8.84 o 
   0   9  13       75.14       49.16     10.01 o 
   1   9  13      163.21      161.27     34.96 o 
   2   9  13      387.20      342.23     34.72 o 
   3   9  13      310.76      294.89     32.15 o 
   4   9  13        3.97       11.32     13.39 o 
   5   9  13      104.53      102.41     19.36 o 
   6   9  13        4.06       -1.86      3.74 o 
   1  10  13       51.67       38.65     12.17 o 
   2  10  13       14.77       30.59     18.76 o 
   3  10  13      120.63      111.71     21.20 o 
   4  10  13      107.98      122.64     21.81 o 
   5  10  13        0.44       -6.58      9.51 o 
  -1  -5  14       28.82       27.72      9.36 o 
   0  -5  14       74.50       85.15     13.63 o 
   1  -5  14      101.06       77.25     13.22 o 
   2  -5  14       56.26       70.47     22.50 o 
  -2  -4  14       25.01       34.92     11.54 o 
  -1  -4  14      125.11      134.38     21.71 o 
   0  -4  14      120.69      142.64     17.11 o 
   1  -4  14       43.39       38.55      9.13 o 
   2  -4  14      237.48      225.35     41.52 o 
   3  -4  14      150.40      161.02     23.11 o 
   4  -4  14       91.12       80.55     21.97 o 
  -3  -3  14      511.96      584.43     47.61 o 
  -2  -3  14      213.55      198.03     26.57 o 
  -1  -3  14      171.53      183.99     18.53 o 
   0  -3  14      179.50      197.56     22.67 o 
   1  -3  14        2.29        1.36      3.40 o 
   2  -3  14      232.10      365.83     33.94 o 
   3  -3  14      239.39      207.60     25.61 o 
   4  -3  14      811.46      804.89     50.37 o 
   5  -3  14      425.35      416.45     55.33 o 
  -3  -2  14       66.59       52.28     17.54 o 
  -2  -2  14       27.77       25.92      8.27 o 
  -1  -2  14       99.48      103.46     12.00 o 
   0  -2  14       10.33       66.50     12.41 o 
   1  -2  14       58.37       60.61     13.35 o 
   2  -2  14      131.43      106.49     22.69 o 
   3  -2  14      439.82      365.05     32.98 o 
   4  -2  14      323.79      299.76     29.95 o 
   5  -2  14       82.91      120.50     29.49 o 
  -4  -1  14       98.39      107.39     16.31 o 
  -3  -1  14      177.26      230.05     33.21 o 
  -2  -1  14       72.01       76.65     13.24 o 
  -1  -1  14      251.28      229.77     17.46 o 
   0  -1  14      203.62      224.41     17.58 o 
   1  -1  14      366.87      340.51     25.55 o 
   2  -1  14      543.90      524.12     32.27 o 
   3  -1  14       77.91       75.29     20.08 o 
   4  -1  14        2.49        5.56      4.92 o 
   5  -1  14       16.63       18.45     12.68 o 
   6  -1  14       29.88       44.47     16.67 o 
  -4   0  14       14.38       -3.04      6.55 o 
  -3   0  14       22.97        7.25      4.53 o 
  -2   0  14       72.47       62.64     14.30 o 
  -1   0  14      124.12      225.41     19.42 o 
   0   0  14       82.82       74.38     11.24 o 
   1   0  14       39.08       72.34     17.85 o 
   2   0  14      137.03      107.51     10.05 o 
   3   0  14       30.26       20.78     10.67 o 
   4   0  14      235.10      246.89     26.71 o 
   5   0  14      259.84      274.76     71.95 o 
   6   0  14      194.58      231.82     40.99 o 
  -4   1  14      377.21      374.62     34.90 o 
  -3   1  14      142.30      124.19     19.55 o 
  -2   1  14      126.69      109.92     17.64 o 
  -1   1  14        7.92       10.53      4.37 o 
   0   1  14       83.17       68.06     10.24 o 
   1   1  14      178.89      182.53     29.66 o 
   2   1  14       51.57      100.14     31.00 o 
   3   1  14       40.12       34.96      7.32 o 
   4   1  14       38.49       45.79     12.78 o 
   5   1  14        1.05       -1.97      3.79 o 
   6   1  14       35.45       54.34     22.09 o 
   7   1  14      237.58      256.48     45.39 o 
  -4   2  14      132.24      197.66     25.32 o 
  -3   2  14       71.20       63.32     13.47 o 
  -2   2  14       68.88       55.38     14.73 o 
  -1   2  14       34.00       32.79      6.45 o 
   0   2  14      112.19      121.77     13.65 o 
   1   2  14       93.21      105.33     16.82 o 
   2   2  14      504.08      463.19     39.95 o 
   3   2  14       99.90       88.37     16.14 o 
   4   2  14       16.53        7.60      4.51 o 
   5   2  14       21.54       78.95     12.72 o 
   6   2  14      130.60      155.43     21.98 o 
   7   2  14      189.53      180.37     25.07 o 
  -3   3  14      182.98      168.80     21.98 o 
  -2   3  14      308.97      390.21     32.64 o 
  -1   3  14      319.87      392.48     23.44 o 
   0   3  14      308.78      289.22     20.94 o 
   1   3  14        6.01        2.34      5.57 o 
   2   3  14      970.76      943.19     51.12 o 
   3   3  14      311.25      376.21     33.35 o 
   4   3  14      129.13      138.44     19.04 o 
   5   3  14      187.75      183.17     19.12 o 
   6   3  14        0.44       -1.00      6.69 o 
   7   3  14       48.45       36.63     11.81 o 
  -3   4  14       21.54       28.40      8.08 o 
  -2   4  14      277.42      310.30     36.67 o 
  -1   4  14      363.98      369.31     25.31 o 
   0   4  14        1.95        9.22      4.11 o 
   1   4  14       69.19       76.47     13.90 o 
   2   4  14      573.56      565.75     39.60 o 
   3   4  14     2261.10     2162.53     79.94 o 
   4   4  14      367.49      356.39     33.54 o 
   5   4  14       15.04       34.72     11.77 o 
   6   4  14        9.84        8.29      4.19 o 
   7   4  14        0.61        2.73      6.51 o 
  -3   5  14      113.14      110.52     15.41 o 
  -2   5  14        1.73       -0.23      3.20 o 
  -1   5  14      398.46      373.17     23.46 o 
   0   5  14      206.73      215.05     17.83 o 
   1   5  14      442.26      469.20     35.90 o 
   2   5  14        6.96        6.16     10.73 o 
   3   5  14      189.08      167.33     22.36 o 
   4   5  14      107.77      102.71     17.90 o 
   5   5  14      118.04      107.30     14.89 o 
   6   5  14       50.76       48.04     11.05 o 
   7   5  14      142.10      125.37     19.99 o 
  -2   6  14       11.26       -1.07      2.75 o 
  -1   6  14      130.58      139.91     15.16 o 
   0   6  14      446.62      462.57     19.07 o 
   1   6  14      425.24      393.98     33.62 o 
   2   6  14      902.49      864.45     78.76 o 
   3   6  14      158.71      136.26     20.78 o 
   4   6  14        3.96        6.96      8.56 o 
   5   6  14      149.39      131.57     21.27 o 
   6   6  14      329.95      360.71     29.57 o 
   7   6  14      298.65      330.07     28.72 o 
  -2   7  14      468.04      484.29     52.67 o 
  -1   7  14      361.91      441.17     37.42 o 
   0   7  14       46.64       76.07     11.67 o 
   1   7  14      150.09      168.26     23.01 o 
   2   7  14       62.64       54.40     26.38 o 
   3   7  14      301.69      276.32     30.14 o 
   4   7  14       33.28      200.56     42.89 o 
   5   7  14      201.34      169.11     24.87 o 
   6   7  14       64.64       69.71     14.08 o 
   7   7  14       43.19       46.84     14.07 o 
  -1   8  14        2.37       10.81      6.95 o 
   0   8  14      129.71      129.00     27.78 o 
   1   8  14       81.45       76.15     15.38 o 
   2   8  14       83.83      158.45     23.57 o 
   3   8  14      396.20      438.79     40.21 o 
   4   8  14      268.45      245.13     30.06 o 
   5   8  14       56.95       41.07     12.80 o 
   6   8  14      161.01      193.09     27.00 o 
   0   9  14       85.35      103.17     31.03 o 
   1   9  14       16.39       19.98     18.08 o 
   2   9  14       29.47       13.32      7.14 o 
   3   9  14       30.41       15.54      8.21 o 
   4   9  14       44.26      106.78     47.07 o 
   5   9  14       85.13       79.77     28.26 o 
   2  10  14       65.98       64.99     16.53 o 
   3  10  14      265.74      262.23     32.12 o 
   4  10  14      279.46      282.46     34.03 o 
  -1  -4  15       80.64       92.90     65.96 o 
   0  -4  15      157.17      147.62     18.17 o 
   1  -4  15       29.48       38.33      9.44 o 
   2  -4  15       78.83       62.30     26.33 o 
   3  -4  15      144.04      115.58     20.46 o 
  -2  -3  15        8.83       18.91      5.28 o 
  -1  -3  15        0.60       -2.46      6.05 o 
   0  -3  15      107.24       94.57     14.08 o 
   1  -3  15       54.87       61.49     11.51 o 
   2  -3  15        7.18       19.99      8.39 o 
   3  -3  15        4.99        0.63      6.52 o 
   4  -3  15       30.68       32.36     11.16 o 
  -2  -2  15       52.36       42.67     12.42 o 
  -1  -2  15      131.94      223.47     20.75 o 
   0  -2  15      206.63      194.37     19.32 o 
   1  -2  15      232.80      229.25     26.69 o 
   2  -2  15       29.34       31.29      9.87 o 
   3  -2  15        3.04       11.17      6.40 o 
   4  -2  15       60.34       63.85     14.27 o 
   5  -2  15       65.33       66.76     21.57 o 
  -3  -1  15      209.48      189.72     21.95 o 
  -2  -1  15      156.33      143.93     18.56 o 
  -1  -1  15        0.45       -0.76      2.82 o 
   0  -1  15       11.06        5.80      2.61 o 
   1  -1  15       37.57       29.13      7.61 o 
   2  -1  15       86.44       72.49     14.61 o 
   3  -1  15        7.76        8.67     14.11 o 
   4  -1  15       29.67       22.43      8.51 o 
   5  -1  15       37.91       40.16     11.20 o 
  -3   0  15      284.92      293.28     26.74 o 
  -2   0  15      106.62      126.27     19.79 o 
  -1   0  15        0.25       33.50      8.16 o 
   0   0  15       52.26       62.75     10.71 o 
   1   0  15      928.05      865.63     49.83 o 
   2   0  15      604.64      570.93     41.75 o 
   3   0  15       30.24       37.24     12.19 o 
   4   0  15       49.80       78.58     16.60 o 
   5   0  15       55.50       36.65     10.67 o 
   6   0  15       13.95       35.99     20.94 o 
  -3   1  15        0.11        3.15     10.97 o 
  -2   1  15       53.87       49.54     12.18 o 
  -1   1  15       92.05      118.47     20.65 o 
   0   1  15       14.44       31.44      7.63 o 
   1   1  15        0.06        4.48      5.41 o 
   2   1  15       30.32       30.65     10.56 o 
   3   1  15       81.15       85.71     19.07 o 
   4   1  15        0.32        4.89      4.84 o 
   5   1  15       25.08       40.46     16.73 o 
   6   1  15        0.06        3.21      6.14 o 
  -3   2  15      130.51      114.39     19.58 o 
  -2   2  15      353.82      316.04     31.16 o 
  -1   2  15      266.14      262.06     20.09 o 
   0   2  15      473.45      529.65     29.77 o 
   1   2  15      254.63      236.10     25.96 o 
   2   2  15        4.06        0.46      3.28 o 
   3   2  15      115.77      133.54     30.75 o 
   4   2  15      239.70      249.53     21.18 o 
   5   2  15      219.39      179.06     18.90 o 
   6   2  15      294.17      255.83     43.91 o 
  -3   3  15       80.58       75.48     14.69 o 
  -2   3  15       48.56       49.62     11.38 o 
  -1   3  15        0.96        1.92      4.65 o 
   0   3  15       93.18       88.52     12.21 o 
   1   3  15       36.77       22.70      8.07 o 
   2   3  15      171.99      156.32     21.84 o 
   3   3  15        0.97       -2.59     10.52 o 
   4   3  15      169.28      188.23     19.20 o 
   5   3  15        0.23       -4.83      5.24 o 
   6   3  15       18.55        3.83      5.31 o 
   7   3  15       20.50       24.76     13.90 o 
  -2   4  15        6.81        2.16      3.50 o 
  -1   4  15       11.20       11.22      6.18 o 
   0   4  15      258.70      271.25     20.86 o 
   1   4  15      302.29      258.28     26.92 o 
   2   4  15      330.18      290.20     29.65 o 
   3   4  15       67.34       64.95     15.13 o 
   4   4  15      466.42      466.86     39.63 o 
   5   4  15       23.01       31.89      9.15 o 
   6   4  15      100.62      150.82     18.27 o 
   7   4  15      258.33      262.66     32.38 o 
  -2   5  15       63.75       64.17     14.67 o 
  -1   5  15       87.37       88.11     14.91 o 
   0   5  15       87.29      104.23     13.28 o 
   1   5  15       37.90       37.69     11.28 o 
   2   5  15        0.42       -2.24      8.73 o 
   3   5  15       32.51       10.80     15.50 o 
   4   5  15       28.72       25.48     17.91 o 
   5   5  15        0.83       -4.82      4.82 o 
   6   5  15        4.78        8.40      5.70 o 
   7   5  15      138.28      126.66     17.89 o 
  -2   6  15       20.34       20.21      5.66 o 
  -1   6  15       20.43       13.19      5.10 o 
   0   6  15       34.93       36.65      8.02 o 
   1   6  15       77.02       92.34     27.06 o 
   2   6  15       78.86       74.62     15.61 o 
   3   6  15      213.44      241.88     28.81 o 
   4   6  15      362.03      350.00     34.85 o 
   5   6  15       57.10       36.94     10.79 o 
   6   6  15       16.46       48.98     15.53 o 
  -1   7  15        4.90       41.31     17.80 o 
   0   7  15       30.55       30.82     14.85 o 
   1   7  15       48.66       52.81     13.02 o 
   2   7  15       52.98       64.43     15.05 o 
   3   7  15        1.61       -2.67      4.14 o 
   4   7  15       18.92       43.46     13.23 o 
   5   7  15      148.13      122.33     22.06 o 
   6   7  15       89.52       84.05     14.72 o 
   0   8  15      101.25       78.79     24.91 o 
   1   8  15      374.37      386.17     58.21 o 
   2   8  15      265.20      246.45     29.92 o 
   3   8  15       12.57       28.98     10.41 o 
   4   8  15       61.17       48.01     13.83 o 
   5   8  15      240.96      275.32     32.79 o 
   1   9  15       25.79       42.74     12.18 o 
   2   9  15       70.89       62.13     15.58 o 
   3   9  15        2.51        4.01      7.60 o 
   4   9  15        0.93       14.35      7.98 o 
   0  -3  16       45.06       41.85     10.26 o 
   1  -3  16       46.37      112.26     16.01 o 
   2  -3  16       22.79      109.82     36.08 o 
  -1  -2  16      171.06      152.96     23.96 o 
   0  -2  16       11.23       62.48     13.57 o 
   1  -2  16        3.36       15.07      5.82 o 
   2  -2  16      119.16       85.02     17.46 o 
   3  -2  16      179.00      127.12     21.04 o 
   4  -2  16      148.13      213.42     27.99 o 
  -2  -1  16        3.40       10.44      5.13 o 
  -1  -1  16        1.23        3.65      3.58 o 
   0  -1  16       30.08       21.00      8.00 o 
   1  -1  16      129.44       95.26     14.67 o 
   2  -1  16       35.50       24.56      8.72 o 
   3  -1  16       21.85       30.00     10.17 o 
   4  -1  16       50.33       34.93     11.14 o 
   5  -1  16        1.79        1.42      5.32 o 
  -2   0  16      103.26      111.98     16.71 o 
  -1   0  16      207.01      230.03     28.02 o 
   0   0  16      234.21      217.04     20.48 o 
   1   0  16      347.20      313.27     31.17 o 
   2   0  16      122.37      118.04     19.84 o 
   3   0  16        5.19        1.51      4.14 o 
   4   0  16       15.74       26.12     10.90 o 
   5   0  16       12.35       15.58      8.65 o 
  -2   1  16       70.92       58.99     18.27 o 
  -1   1  16       16.53       27.08      9.71 o 
   0   1  16        4.06       10.65      4.86 o 
   1   1  16       50.51       37.08     10.13 o 
   2   1  16       84.19       97.67     18.04 o 
   3   1  16      127.51      136.61     21.77 o 
   4   1  16      111.46      126.56     21.93 o 
   5   1  16       40.58       17.73     10.47 o 
   6   1  16       61.48       73.12     25.08 o 
  -2   2  16      382.84      437.41     38.29 o 
  -1   2  16        1.05        6.86      6.04 o 
   0   2  16        0.72       57.55     11.02 o 
   1   2  16       32.69       42.27     11.95 o 
   2   2  16      491.09      487.07     39.84 o 
   3   2  16      229.77      185.52     35.13 o 
   4   2  16       24.42       42.95     13.42 o 
   5   2  16        0.72       35.19     25.69 o 
   6   2  16       52.90       -5.61      8.13 o 
  -2   3  16      277.69      319.14     32.41 o 
  -1   3  16       32.04       31.90     10.12 o 
   0   3  16        7.53        4.32      2.91 o 
   1   3  16        0.79        2.94      4.86 o 
   2   3  16       16.48       10.73      4.92 o 
   3   3  16      212.42      442.90     55.02 o 
   4   3  16      471.70      462.62     30.65 o 
   5   3  16        6.50        5.32      5.37 o 
   6   3  16       13.25       10.59      6.79 o 
  -2   4  16      841.55      829.72     51.06 o 
  -1   4  16      290.73      295.67     29.97 o 
   0   4  16      100.54      102.24     13.63 o 
   1   4  16      314.46      336.08     31.96 o 
   2   4  16        8.93       17.92      8.37 o 
   3   4  16      189.09      145.96     34.47 o 
   4   4  16     1098.72     1176.15    118.66 o 
   5   4  16      847.79      862.44     44.48 o 
   6   4  16      138.40      141.70     18.30 o 
  -1   5  16       40.61       53.31     22.63 o 
   0   5  16       15.48       30.41      9.44 o 
   1   5  16       40.58       40.80     12.71 o 
   2   5  16        0.49       -6.20      6.20 o 
   3   5  16        0.21       60.67     21.85 o 
   4   5  16      323.92      244.38     29.89 o 
   5   5  16      598.74      586.05     37.63 o 
   6   5  16        6.73        9.29      5.36 o 
  -1   6  16      134.74      147.69     36.49 o 
   0   6  16      119.40      100.16     30.43 o 
   1   6  16      300.67      246.09     28.10 o 
   2   6  16      756.99      728.42     49.72 o 
   3   6  16      403.64      396.73     37.75 o 
   4   6  16       78.84       88.29     18.49 o 
   5   6  16       21.01       11.81      4.67 o 
   6   6  16        0.36       22.32      8.80 o 
   0   7  16       76.42      113.61     33.40 o 
   1   7  16       32.35       35.65     11.67 o 
   2   7  16       76.23       74.94     16.30 o 
   3   7  16      181.80      188.38     26.32 o 
   4   7  16        9.29       -2.08      5.94 o 
   5   7  16       29.37       10.81      7.17 o 
   1   8  16        0.48       -8.70     10.87 o 
   2   8  16      259.28      385.50     77.12 o 
   3   8  16      313.53      326.88     36.02 o 
   4   8  16       69.70       49.35     14.35 o 
   1  -2  17      353.81      336.35     27.64 o 
   2  -2  17      178.01      198.44     27.24 o 
   0  -1  17        5.77        5.53      4.42 o 
   1  -1  17      154.07      145.08     19.68 o 
   2  -1  17      142.44      127.29     21.42 o 
   3  -1  17        0.67       -2.96      4.16 o 
  -1   0  17      194.29      232.31     24.52 o 
   0   0  17      192.68      216.06     21.08 o 
   1   0  17      119.00      155.74     22.42 o 
   2   0  17      343.72      338.01     28.69 o 
   3   0  17      517.51      478.49     40.91 o 
   4   0  17      167.63      159.17     24.08 o 
  -1   1  17       10.53        1.57     12.21 o 
   0   1  17        0.52        4.17      3.56 o 
   1   1  17        0.03       -8.99     13.76 o 
   2   1  17      124.01      124.04     21.32 o 
   3   1  17      451.13      444.18     40.43 o 
   4   1  17       41.39       67.32     17.36 o 
   5   1  17       38.34       31.78     13.43 o 
  -1   2  17      207.72      192.54     37.50 o 
   0   2  17      407.21      389.60     27.46 o 
   1   2  17      281.94      319.68     32.22 o 
   2   2  17       65.54       76.53     16.39 o 
   3   2  17        7.08        7.55      6.02 o 
   4   2  17       15.93        5.11      4.54 o 
   5   2  17       41.10       51.69     14.74 o 
  -1   3  17      145.07      215.92     27.27 o 
   0   3  17       26.52       24.02      9.79 o 
   1   3  17       33.68       24.49      8.91 o 
   2   3  17      143.03      154.95     23.14 o 
   3   3  17       11.21       15.96      8.35 o 
   4   3  17       68.96      140.42     23.41 o 
   5   3  17       90.26       80.21     23.92 o 
  -1   4  17       12.50       11.38     13.92 o 
   0   4  17        2.98        8.32     14.57 o 
   1   4  17      101.79      119.32     20.01 o 
   2   4  17      351.53      323.05     33.54 o 
   3   4  17       83.52       82.45     17.63 o 
   4   4  17        8.38        4.89      5.90 o 
   5   4  17        0.24       34.23     19.84 o 
   0   5  17       51.18       38.68     11.36 o 
   1   5  17       10.23       24.43     12.85 o 
   2   5  17       88.89       81.19     16.31 o 
   3   5  17       74.32       82.64     17.74 o 
   4   5  17       47.72       47.98     21.41 o 
   5   5  17       18.04       22.61     10.79 o 
   1   6  17        0.01        6.64      5.40 o 
   2   6  17       23.39       24.75     10.13 o 
   3   6  17       99.77      111.07     20.55 o 
   4   6  17       38.38       41.17     13.21 o 
   5   6  17       10.58       14.92     10.17 o 
   2   7  17       69.46       72.61     16.58 o 
   3   7  17      197.67      172.11     25.94 o 
   4   7  17      163.72      156.02     25.69 o 
   2   0  18       43.83       26.11     15.50 o 
   1   1  18      234.43      202.03     21.28 o 
   2   1  18       80.76       71.25     16.65 o 
   3   1  18       82.54       67.39     27.96 o 
   1   2  18       18.26       95.00     26.77 o 
   2   2  18       45.32       55.81     21.97 o 
   3   2  18       14.27       18.65      6.96 o 
   4   2  18       63.08       69.66     16.63 o 
   1   3  18       51.65       38.94     11.89 o 
   2   3  18      159.50      139.77     28.86 o 
   3   3  18      148.30      292.43     71.71 o 
   4   3  18       62.33      101.40     28.93 o 
   1   4  18      169.32      163.88     23.64 o 
   2   4  18        0.30       -0.90      3.97 o 
   3   4  18        0.80        1.11      6.09 o 
   4   4  18        5.66        5.46      9.42 o 
   2   5  18        7.89       13.53     13.43 o 
   3   5  18       13.29       65.93     30.23 o 
   4   5  18      269.60      272.40     61.94 o 
                                                 
